# Supplementary material for: Species- and strain-level diversity of Corynebacteria isolated from human facial skin
Source: BMC Microbiol. 2023 Nov 28;23:366. doi: 10.1186/s12866-023-03129-9 (PMC10683109; doi:10.1186/s12866-023-03129-9)
Supplement: Supplementary file 5 — Supplementary Material 5 [file 12866_2023_3129_MOESM5_ESM.xlsx]

## Sheet: Sheet1
Supplementary table S1: Identification of 54 corynebacterial isolates from skin swabs
participant	skin site	strain	species according to V1-V3 16S rRNA	WGS	species (according to WGS)
P1	cheek	P1_C1	C. sp.	yes	C. kroppenstedtii
P1	cheek	P1_C2	C. kroppenstedtii
P1	forehead	P1_F1	C. sanguinis	yes	C. sanguinis
P1	forehead	P1_F2	C. kroppenstedtii
P12	cheek	P12_C1	C. bovis
P12	cheek	P12_C2	C. bovis	yes	C. bovis
P12	cheek	P12_C3	C. bovis
P12	forehead	P12_F1	C. bovis
P12	forehead	P12_F2	C. bovis
P12	forehead	P12_F3	C. bovis
P13	forehead	P13_F1	C. jeddahense
P14	cheek	P14_C4	C. ureicelerivorans
P14	forehead	P14_F2	C. kroppenstedtii
P14	forehead	P14_F4	C. tuberculostearicum	yes	C. ureicelerivorans
P15	cheek	P15_C1	C. kroppenstedtii	yes	C. pseudokroppenstedtii
P15	cheek	P15_C2	C. sanguinis	yes	C. sanguinis
P15	cheek	P15_C3	C. sanguinis
P15	forehead	P15_F2	C. tuberculostearicum
P15	forehead	P15_F4	C. tuberculostearicum
P2	cheek	P2_C1	C. sanguinis
P2	cheek	P2_C3	C. sanguinis
P2	forehead	P2_F1	C. sanguinis
P2	forehead	P2_F2	C. lipophiloflavum
P2	forehead	P2_F3	C. sanguinis
P3	cheek	P3_C1	C. tuberculostearicum
P3	cheek	P3_C2	C. sp.
P3	cheek	P3_C3	C. tuberculostearicum
P3	forehead	P3_F1	C. tuscaniense	yes	"C. vikingii”
P3	forehead	P3_F2	C. sp.
P3	forehead	P3_F3	C. sp.
P4	cheek	P4_C1	C. appendicis	yes	“C. borealis”
P4	cheek	P4_C2	C. ureicelerivorans	yes	C. ureicelerivorans
P4	cheek	P4_C3	C. sp.
P4	forehead	P4_F1	C. sp.
P4	forehead	P4_F2	C. appendicis	yes	“C. borealis”
P4	forehead	P4_F3	C. sp.
P5	cheek	P5_C4	C. tuberculostearicum	yes	C. kefirresidentii
P5	forehead	P5_F2	C. tuberculostearicum	yes	C. tuberculostearicum
P6	cheek	P6_C1	C. sp.
P6	cheek	P6_C3	C. ureicelerivorans
P6	cheek	P6_C4	C. fournieri
P6	cheek	P6_C5	C. fournieri
P6	forehead	P6_F1	C. tuberculostearicum
P6	forehead	P6_F2	C. sp.
P6	forehead	P6_F3	C. sp.
P7	cheek	P7_C1	C. sanguinis	yes	C. kefirresidentii
P7	cheek	P7_C2	C. bovis
P7	forehead	P7_F1	C. tuberculostearicum	yes	C. kefirresidentii
P7	forehead	P7_F2	C. tuberculostearicum
P7	forehead	P7_F3	C. tuberculostearicum
P8	cheek	P8_C1	C. appendicis	yes	“C. borealis”
P8	forehead	P8_F2	C. tuberculostearicum
P8	forehead	P8_F4	C. auriscanis
P9	cheek	P9_C1	C. sp.
