# Supplementary material for: Species- and strain-level diversity of Corynebacteria isolated from human facial skin
Source: BMC Microbiol. 2023 Nov 28;23:366. doi: 10.1186/s12866-023-03129-9 (PMC10683109; doi:10.1186/s12866-023-03129-9)
Supplement: Supplementary file 6 — Supplementary Material 6 [file 12866_2023_3129_MOESM6_ESM.xlsx]

## Sheet: S2A
Supplementary table 2A: Average nucleotide identity of sequenced genomes of 15 corynebacterial isolates
	P5-C4	P7-C1	P7-F1	P5-F2	P14-F4	P4-C2	P1-F1	P15-C2	P4-C1	P4-F2	P8-C1	P3-F1	P1-C1	P15-C1	P12-C2
P5 C4 C. kefirresidentii	*	97.94	97.94	88.25	69.73	69.74	69.59	69.69	70.07	70.04	70.17	69.61	67.99	68.68	68.73
P7 C1 C. kefirresidentii	98.02	*	99.99	88.24	69.91	69.98	69.71	69.82	70.30	70.28	70.37	69.65	67.47	68.13	68.75
P7 F1 C. kefirresidentii	98.01	99.99	*	88.21	69.75	69.67	69.55	69.63	70.07	70.03	70.11	69.49	67.63	68.22	68.50
P5 F2 C. tuberculostearicum	88.24	88.28	88.27	*	70.61	70.47	70.36	70.48	70.71	70.75	70.74	70.33	67.98	68.73	69.49
P14 F4 C. ureicelerivorans	69.76	69.72	69.69	70.45	*	96.66	74.71	74.75	74.18	74.31	74.45	73.90	67.25	68.07	70.43
P4 C2 C. ureicelerivorans	69.99	69.99	69.99	70.46	96.59	*	74.43	74.44	74.12	74.22	74.41	73.91	67.57	68.23	70.73
P1 F1 C. sanguinis	69.68	69.75	69.73	70.37	74.56	74.47	*	98.32	74.14	74.11	74.13	73.20	67.90	68.51	70.96
P15 C2 C. sanguinis	70.03	70.08	70.04	70.82	74.56	74.52	98.29	*	74.32	74.35	74.29	73.49	67.67	68.52	71.07
P4 C1 “C. borealis”	70.17	70.41	70.40	70.84	74.24	74.28	74.21	74.35	*	99.99	99.65	82.29	67.87	68.35	70.83
P4 F2 “C. borealis”	70.22	70.39	70.33	70.75	74.50	74.41	74.13	74.30	99.95	*	99.62	82.32	67.79	68.53	70.95
P8 C1 “C. borealis”	70.41	70.61	70.57	70.77	74.48	74.56	74.24	74.34	99.47	99.45	*	82.20	67.86	68.68	70.97
P3 F1 "C. vikingii”	69.80	69.95	69.87	70.50	74.05	73.83	73.36	73.44	82.39	82.46	82.39	*	67.51	67.97	70.70
P1 C1 C. kroppenstedtii	67.70	67.37	67.35	67.44	67.15	67.11	67.21	67.25	67.36	67.34	67.38	66.95	*	89.25	68.20
P15 C1 C. pseudokroppenstedtii	68.67	68.18	68.18	68.60	68.27	68.23	68.26	68.32	68.24	68.23	68.29	67.89	89.12	*	69.14
P12 C2 C. bovis	69.06	69.02	68.99	69.64	70.84	70.82	71.28	71.19	71.01	71.01	71.04	70.63	68.81	69.25	*

## Sheet: S2B
Supplementary table 2B: Average nucleotide identity of sequenced genomes of 15 corynebacterial isolates and available reference genomes of the respective species (in brackets: aligned genome coverage)
	C. bovis P12_C2	C. bovis FDAARGOS_1052	C. kefirresidentii P5_C4	C. kefirresidentii FDAARGOS_1055	C. tuberculostearicum P5_F2	C. tuberculostearicum FDAARGOS_1117	C. pseudokroppenstedtii P15_C1	C. kroppenstedtii P1_C1	C. kroppenstedtii DSM_44385	C. sanguinis P1_F1	C. sanguinis CCUG_58655	C. ureicelerivorans P14_F4	C. ureicelerivorans IMMIB_RIV-2301	“C. vikingii” P3_F1	“C. borealis” P8_C1	C. appendicis CIP_107643
C. bovis P12_C2	*	98.28 [78.14]	69.06 [23.67]	69.01 [23.69]	69.64 [23.56]	70.27 [24.32]	69.25 [24.31]	68.80 [23.25]	69.35 [24.40]	71.28 [27.29]	71.28 [27.46]	70.84 [25.56]	70.77 [25.63]	70.63 [24.91]	71.04 [26.26]	71.24 [26.05]
C. bovis FDAARGOS_1052	98.45 [73.73]	*	69.03 [22.50]	69.12 [22.76]	69.73 [22.52]	70.10 [22.57]	69.45 [23.07]	67.99 [22.15]	69.50 [23.36]	71.41 [25.50]	71.44 [25.65]	70.93 [24.21]	70.97 [24.20]	70.72 [23.54]	71.11 [25.18]	71.38 [24.53]
C. kefirresidentii P5_C4	68.73 [23.95]	68.70 [24.04]	*	97.23 [89.32]	88.25 [81.41]	88.47 [82.02]	68.68 [23.00]	67.51 [24.65]	68.25 [22.84]	69.59 [35.44]	69.73 [35.17]	69.73 [36.32]	69.79 [36.54]	69.61 [32.85]	70.17 [35.41]	70.14 [33.86]
C. kefirresidentii FDAARGOS_1055	68.91 [25.57]	68.92 [25.59]	97.20 [91.06]	*	88.31 [83.87]	88.61 [85.11]	68.58 [22.90]	67.90 [21.47]	68.38 [23.26]	69.98 [36.39]	70.02 [36.35]	69.95 [36.97]	69.91 [37.46]	69.59 [33.86]	70.39 [36.46]	70.06 [35.97]
C. tuberculostearicum P5_F2	69.49 [26.53]	69.42 [26.65]	88.24 [88.21]	88.34 [89.21]	*	94.45 [91.24]	68.73 [23.89]	67.98 [22.79]	68.52 [23.90]	70.36 [39.77]	70.32 [40.20]	70.61 [39.56]	70.62 [39.88]	70.33 [36.40]	70.74 [38.57]	70.78 [38.28]
C. tuberculostearicum FDAARGOS_1117	70.12 [25.91]	69.74 [25.63]	88.50 [84.69]	88.48 [86.80]	94.45 [86.06]	*	68.72 [23.36]	67.25 [23.87]	68.67 [22.86]	70.52 [37.99]	70.60 [37.80]	70.72 [37.07]	70.85 [37.46]	70.77 [34.16]	71.43 [36.82]	71.27 [35.72]
C. pseudokroppenstedtii P15_C1	69.14 [24.52]	69.04 [24.81]	68.67 [22.88]	68.21 [21.51]	68.60 [21.04]	68.57 [21.40]	*	89.12 [88.19]	92.85 [91.30]	68.26 [21.44]	68.15 [21.56]	68.27 [20.47]	68.28 [20.44]	67.89 [20.97]	68.29 [21.78]	68.35 [21.30]
C. kroppenstedtii P1_C1	68.24 [24.28]	68.27 [24.39]	67.84 [22.40]	67.55 [21.59]	67.49 [21.07]	67.10 [19.16]	89.25 [89.38]	*	89.20 [88.22]	67.33 [20.01]	67.56 [20.72]	67.24 [19.61]	67.03 [20.60]	67.48 [20.66]	67.44 [19.85]	68.27 [24.39]
C. kroppenstedtii DSM_44385	69.04 [26.06]	69.01 [26.35]	68.09 [24.63]	67.86 [24.06]	68.33 [23.21]	68.27 [23.31]	92.90 [93.30]	89.28 [88.85]	*	68.17 [22.66]	68.26 [22.78]	68.17 [21.95]	68.22 [21.83]	67.89 [21.99]	68.22 [22.89]	68.35 [22.29]
C. sanguinis P1_F1	70.96 [29.98]	70.96 [29.96]	69.68 [38.08]	69.90 [38.40]	70.37 [38.80]	70.42 [38.81]	68.51 [22.61]	67.72 [22.15]	68.50 [22.97]	*	97.47 [90.35]	74.56 [53.77]	74.45 [53.40]	73.20 [48.08]	74.13 [51.53]	74.72 [51.24]
C. sanguinis CCUG_58655	71.34 [29.66]	71.27 [29.79]	69.84 [37.75]	69.96 [38.38]	70.51 [38.69]	70.58 [38.56]	68.73 [23.03]	69.09 [21.88]	68.74 [23.15]	97.67 [89.28]	*	74.48 [52.13]	74.57 [53.31]	73.52 [46.42]	74.08 [49.83]	74.77 [49.83]
C. ureicelerivorans P14_F4	70.43 [31.23]	70.36 [31.34]	69.76 [43.43]	69.79 [43.76]	70.45 [43.48]	70.38 [43.27]	68.07 [24.92]	68.01 [22.80]	67.96 [25.34]	74.71 [59.04]	74.56 [57.73]	*	97.11 [90.97]	73.90 [51.56]	74.45 [55.14]	74.56 [53.62]
C. ureicelerivorans IMMIB_RIV-2301	70.74 [29.36]	70.79 [29.48]	70.00 [40.65]	70.08 [41.10]	70.73 [40.53]	70.68 [40.29]	68.52 [23.86]	67.85 [22.80]	68.51 [23.51]	74.61 [55.36]	74.66 [55.10]	96.97 [86.03]	*	74.15 [49.37]	74.72 [51.92]	74.64 [50.82]
“C. vikingii” P3_F1	70.70 [29.12]	70.72 [29.21]	69.80 [38.70]	69.90 [38.90]	70.50 [38.91]	70.37 [39.49]	67.97 [25.43]	68.07 [21.60]	68.10 [25.04]	73.36 [52.93]	73.33 [52.32]	74.05 [51.20]	74.08 [51.46]	*	82.39 [79.40]	82.61 [76.78]
“C. borealis” P8_C1	70.97 [28.82]	71.01 [28.98]	70.41 [37.43]	70.61 [37.81]	70.77 [37.49]	71.05 [37.57]	68.68 [23.69]	67.92 [22.36]	68.68 [23.31]	74.24 [50.47]	74.00 [49.93]	74.48 [49.37]	74.56 [49.36]	82.20 [72.29]	*	84.13 [74.88]
C. appendicis CIP_107643	70.95 [29.37]	71.00 [29.36]	70.15 [37.09]	70.35 [38.00]	70.92 [38.11]	70.91 [38.16]	68.25 [23.75]	67.51 [21.25]	68.33 [23.86]	74.73 [52.84]	74.57 [52.29]	74.46 [49.67]	74.59 [50.09]	82.38 [73.36]	84.10 [78.43]	*
