# Supplementary material for: Species- and strain-level diversity of Corynebacteria isolated from human facial skin
Source: BMC Microbiol. 2023 Nov 28;23:366. doi: 10.1186/s12866-023-03129-9 (PMC10683109; doi:10.1186/s12866-023-03129-9)
Supplement: Supplementary file 7 — Supplementary Material 7 [file 12866_2023_3129_MOESM7_ESM.xlsx]

## Sheet: A
Supplementary Table S3A: Bidirectional blastp analysis using proteinortho to identify orthologous coding sequences (CDS) in 28 corynebacterial genomes (loose threshold settings: (≥25% protein identity and ≥50% sequence coverage)
Species	Genes	appendicis_CIP107643	appendicis_DSM44531	aurimucosum_ATCC700975	borealis_P4-C1	borealis_P4-F2	borealis_P8-C1	bovis_4826	bovis_P12-C2	genitalium_ATCC33030	kefirresidentii_FDAARGOS1055	kefirresidentii_P5-C4	kefirresidentii_P7-C1	kefirresidentii_P7-F1	kroppenstedtii_DSM44385	kroppenstedtii_P1-C1	pseudokroppenstedtii_P15-C1	pseudokroppenstedtii_UMB3152	sanguinis_CCUG58655	sanguinis_P15-C2	sanguinis_P1-F1	striatum_215	striatum_FDAARGOS1115	tuberculostearicum_FDAARGOS1117	tuberculostearicum_P5-F2	ureicelerivorans_IMMIBRIV2301	ureicelerivorans_P14-F4	ureicelerivorans_P4-C2	vikingii_P3-F1
28	28	1076881.peg.2189	1041535.peg.290	430947.peg.2650	945154.peg.1628	1029864.peg.1435	945155.peg.1381	1076870.peg.1698	1029860.peg.953	1041537.peg.603	1076871.peg.243	1017999.peg.2370	1029861.peg.2038	1018002.peg.1815	1076872.peg.2163	1029863.peg.1660	1029862.peg.722	1076873.peg.109	1076875.peg.810	1029859.peg.2089	1029858.peg.923	431182.peg.2225	1076880.peg.1506	1076877.peg.928	1029865.peg.2022	1076878.peg.2227	1029866.peg.1239	1029867.peg.1644	945153.peg.1158
28	28	1076881.peg.891	1041535.peg.1972	430947.peg.1049	945154.peg.739	1029864.peg.2001	945155.peg.469	1076870.peg.328	1029860.peg.2237	1041537.peg.1930	1076871.peg.1610	1017999.peg.213	1029861.peg.2240	1018002.peg.1475	1076872.peg.663	1029863.peg.1994	1029862.peg.1319	1076873.peg.1611	1076875.peg.2114	1029859.peg.849	1029858.peg.590	431182.peg.1008	1076880.peg.374	1076877.peg.1951	1029865.peg.1216	1076878.peg.941	1029866.peg.794	1029867.peg.276	945153.peg.1940
28	41	1076881.peg.34	1041535.peg.244	430947.peg.683	945154.peg.1575,945154.peg.1159	1029864.peg.1489,1029864.peg.2161	945155.peg.1329,945155.peg.894	1076870.peg.1136	1029860.peg.925	1041537.peg.546,1041537.peg.117	1076871.peg.822,1076871.peg.368	1017999.peg.81,1017999.peg.2016	1029861.peg.866,1029861.peg.200	1018002.peg.755,1018002.peg.2259	1076872.peg.153	1029863.peg.1030	1029862.peg.1854	1076873.peg.1870	1076875.peg.1415	1029859.peg.1477	1029858.peg.143	431182.peg.1360,431182.peg.2032	1076880.peg.736,1076880.peg.1328	1076877.peg.889	1029865.peg.48	1076878.peg.1631,1076878.peg.562	1029866.peg.1615,1029866.peg.165	1029867.peg.810,1029867.peg.55	945153.peg.1198
28	28	1076881.peg.1964	1041535.peg.1055	430947.peg.2389	945154.peg.1851	1029864.peg.970	945155.peg.1600	1076870.peg.2104	1029860.peg.1700	1041537.peg.839	1076871.peg.472	1017999.peg.563	1029861.peg.453	1018002.peg.2160	1076872.peg.1719	1029863.peg.775	1029862.peg.1954	1076873.peg.562	1076875.peg.1064	1029859.peg.1549	1029858.peg.1622	431182.peg.2604	1076880.peg.1871	1076877.peg.764	1029865.peg.1839	1076878.peg.1933	1029866.peg.1463	1029867.peg.1278	945153.peg.926
28	28	1076881.peg.285	1041535.peg.1132	430947.peg.408	945154.peg.1322	1029864.peg.1148	945155.peg.1074	1076870.peg.753	1029860.peg.2127	1041537.peg.278	1076871.peg.2178	1017999.peg.416	1029861.peg.361	1018002.peg.966	1076872.peg.1897	1029863.peg.1400	1029862.peg.1008	1076873.peg.388	1076875.peg.490	1029859.peg.912	1029858.peg.1163	431182.peg.1669	1076880.peg.1007	1076877.peg.1402	1029865.peg.206	1076878.peg.296	1029866.peg.1666	1029867.peg.1012	945153.peg.1432
28	28	1076881.peg.1411	1041535.peg.881	430947.peg.1580	945154.peg.224	1029864.peg.742	945155.peg.2148	1076870.peg.106	1029860.peg.2276	1041537.peg.1420	1076871.peg.1086	1017999.peg.815	1029861.peg.656	1018002.peg.246	1076872.peg.1147	1029863.peg.280	1029862.peg.302	1076873.peg.1109	1076875.peg.1647	1029859.peg.951	1029858.peg.319	431182.peg.419	1076880.peg.2535	1076877.peg.109	1029865.peg.820	1076878.peg.1417	1029866.peg.477	1029867.peg.602	945153.peg.425
28	28	1076881.peg.882	1041535.peg.1963	430947.peg.1040	945154.peg.748	1029864.peg.1992	945155.peg.478	1076870.peg.336	1029860.peg.329	1041537.peg.1939	1076871.peg.1619	1017999.peg.203	1029861.peg.1926	1018002.peg.1485	1076872.peg.654	1029863.peg.2003	1029862.peg.1310	1076873.peg.1602	1076875.peg.2123	1029859.peg.859	1029858.peg.581	431182.peg.1017	1076880.peg.383	1076877.peg.1942	1029865.peg.1436	1076878.peg.932	1029866.peg.803	1029867.peg.285	945153.peg.1931
28	28	1076881.peg.1436	1041535.peg.855	430947.peg.1603	945154.peg.198	1029864.peg.716	945155.peg.2122	1076870.peg.129	1029860.peg.1432	1041537.peg.1399	1076871.peg.1064	1017999.peg.793	1029861.peg.634	1018002.peg.224	1076872.peg.1173	1029863.peg.304	1029862.peg.327	1076873.peg.1084	1076875.peg.1624	1029859.peg.1165	1029858.peg.340	431182.peg.395	1076880.peg.2511	1076877.peg.134	1029865.peg.843	1076878.peg.1446	1029866.peg.449	1029867.peg.630	945153.peg.452
28	28	1076881.peg.2028	1041535.peg.1119	430947.peg.701	945154.peg.1783	1029864.peg.192	945155.peg.1535	1076870.peg.2078	1029860.peg.1019	1041537.peg.768	1076871.peg.1935	1017999.peg.1691	1029861.peg.565	1018002.peg.1199	1076872.peg.1739	1029863.peg.798	1029862.peg.1975	1076873.peg.539	1076875.peg.1012	1029859.peg.1599	1029858.peg.1673	431182.peg.1340	1076880.peg.716	1076877.peg.1639	1029865.peg.2167	1076878.peg.1990	1029866.peg.1412	1029867.peg.1227	945153.peg.990
28	28	1076881.peg.997	1041535.peg.407	430947.peg.1147	945154.peg.656	1029864.peg.1634	945155.peg.362	1076870.peg.261	1029860.peg.1903	1041537.peg.1827	1076871.peg.1513	1017999.peg.1905	1029861.peg.989	1018002.peg.1373	1076872.peg.1293	1029863.peg.429	1029862.peg.448	1076873.peg.965	1076875.peg.2040	1029859.peg.2002	1029858.peg.1694	431182.peg.905	1076880.peg.273	1076877.peg.2041	1029865.peg.1109	1076878.peg.1028	1029866.peg.1810	1029867.peg.197	945153.peg.49
28	41	1076881.peg.1476	1041535.peg.815	430947.peg.1640,430947.peg.1639	945154.peg.159	1029864.peg.677	945155.peg.2083	1076870.peg.164	1029860.peg.1233	1041537.peg.1361	1076871.peg.1024,1076871.peg.1025	1017999.peg.750,1017999.peg.751	1029861.peg.1670,1029861.peg.1671	1018002.peg.183,1018002.peg.184	1076872.peg.1205,1076872.peg.2149	1029863.peg.337,1029863.peg.1646	1029862.peg.361,1029862.peg.736	1076873.peg.1050,1076873.peg.123	1076875.peg.1591	1029859.peg.1198	1029858.peg.860	431182.peg.362,431182.peg.363	1076880.peg.2478,1076880.peg.2479	1076877.peg.174,1076877.peg.173	1029865.peg.884,1029865.peg.883	1076878.peg.1481	1029866.peg.415	1029867.peg.665	945153.peg.487
28	28	1076881.peg.614	1041535.peg.1849	430947.peg.805	945154.peg.983	1029864.peg.291	945155.peg.714	1076870.peg.937	1029860.peg.2311	1041537.peg.2183	1076871.peg.1821	1017999.peg.528	1029861.peg.2139	1018002.peg.1673	1076872.peg.462	1029863.peg.2095	1029862.peg.1117	1076873.peg.1406	1076875.peg.175	1029859.peg.473	1029858.peg.1901	431182.peg.1247	1076880.peg.624	1076877.peg.1722	1029865.peg.1620	1076878.peg.673	1029866.peg.238	1029867.peg.507	945153.peg.1710
28	28	1076881.peg.1551	1041535.peg.739	430947.peg.1729	945154.peg.84	1029864.peg.603	945155.peg.2008	1076870.peg.1299	1029860.peg.1718	1041537.peg.1278	1076871.peg.937	1017999.peg.662	1029861.peg.2300	1018002.peg.94	1076872.peg.775	1029863.peg.1881	1029862.peg.1432	1076873.peg.1722	1076875.peg.1503	1029859.peg.1288	1029858.peg.209	431182.peg.275	1076880.peg.2391	1076877.peg.264	1029865.peg.976	1076878.peg.1545	1029866.peg.353	1029867.peg.727	945153.peg.550
28	34	1076881.peg.555	1041535.peg.2037	430947.peg.1647,430947.peg.133	945154.peg.1024	1029864.peg.453	945155.peg.755	1076870.peg.518,1076870.peg.711	1029860.peg.1503,1029860.peg.1397	1041537.peg.2236	1076871.peg.1409,1076871.peg.70	1017999.peg.1324	1029861.peg.770	1018002.peg.2016	1076872.peg.1760	1029863.peg.819	1029862.peg.1994	1076873.peg.516	1076875.peg.255	1029859.peg.1060	1029858.peg.1981	431182.peg.355,431182.peg.2044	1076880.peg.2471,1076880.peg.1336	1076877.peg.1187	1029865.peg.1767	1076878.peg.512	1029866.peg.249	1029867.peg.1740	945153.peg.1661
28	28	1076881.peg.1642	1041535.peg.1675	430947.peg.1823	945154.peg.2171	1029864.peg.1079	945155.peg.1919	1076870.peg.1198	1029860.peg.261	1041537.peg.1182	1076871.peg.853	1017999.peg.350	1029861.peg.1359	1018002.peg.858	1076872.peg.691	1029863.peg.1967	1029862.peg.1346	1076873.peg.1638	1076875.peg.1416	1029859.peg.1476	1029858.peg.142	431182.peg.156	1076880.peg.2282	1076877.peg.360	1029865.peg.443	1076878.peg.1629	1029866.peg.1617	1029867.peg.808	945153.peg.635
28	33	1076881.peg.1334,1076881.peg.537	1041535.peg.1406,1041535.peg.2128	430947.peg.1500	945154.peg.313	1029864.peg.829	945155.peg.18	1076870.peg.33	1029860.peg.902	1041537.peg.1488	1076871.peg.1194	1017999.peg.886	1029861.peg.1884	1018002.peg.318	1076872.peg.1066	1029863.peg.199	1029862.peg.218	1076873.peg.1189	1076875.peg.204,1076875.peg.1713	1029859.peg.1089,1029859.peg.772	1029858.peg.1928,1029858.peg.664	431182.peg.543	1076880.peg.2643	1076877.peg.37	1029865.peg.1432	1076878.peg.1339	1029866.peg.541	1029867.peg.537	945153.peg.359
28	28	1076881.peg.1652	1041535.peg.1665	430947.peg.960	945154.peg.2150	1029864.peg.1680	945155.peg.1900	1076870.peg.410	1029860.peg.535	1041537.peg.1173	1076871.peg.1692	1017999.peg.2180	1029861.peg.1706	1018002.peg.1558	1076872.peg.570	1029863.peg.2207	1029862.peg.1229	1076873.peg.1521	1076875.peg.1398	1029859.peg.2259	1029858.peg.159	431182.peg.1096	1076880.peg.465	1076877.peg.1866	1029865.peg.1506	1076878.peg.1658	1029866.peg.1594	1029867.peg.836	945153.peg.644
28	28	1076881.peg.2119	1041535.peg.1499	430947.peg.2540	945154.peg.1694	1029864.peg.473	945155.peg.1446	1076870.peg.2254	1029860.peg.761	1041537.peg.670	1076871.peg.308	1017999.peg.1950	1029861.peg.1216	1018002.peg.2314	1076872.peg.288	1029863.peg.1165	1029862.peg.1719	1076873.peg.2003	1076875.peg.898	1029859.peg.267	1029858.peg.525	431182.peg.2442	1076880.peg.1703	1076877.peg.993	1029865.peg.4	1076878.peg.2130	1029866.peg.738	1029867.peg.46	945153.peg.1093
28	28	1076881.peg.1207	1041535.peg.618	430947.peg.2198	945154.peg.438	1029864.peg.954	945155.peg.143	1076870.peg.1499	1029860.peg.1046	1041537.peg.1611	1076871.peg.645	1017999.peg.1576	1029861.peg.220	1018002.peg.575	1076872.peg.952	1029863.peg.87	1029862.peg.106	1076873.peg.1301	1076875.peg.1831	1029859.peg.657	1029858.peg.780	431182.peg.2758	1076880.peg.2028	1076877.peg.583	1029865.peg.644	1076878.peg.1229	1029866.peg.648	1029867.peg.1463	945153.peg.243
28	28	1076881.peg.507	1041535.peg.1911	430947.peg.728	945154.peg.1071	1029864.peg.142	945155.peg.805	1076870.peg.526	1029860.peg.362	1041537.peg.27	1076871.peg.1910	1017999.peg.1666	1029861.peg.590	1018002.peg.1224	1076872.peg.1526	1029863.peg.649	1029862.peg.2121	1076873.peg.687	1076875.peg.280	1029859.peg.45	1029858.peg.2006	431182.peg.1315	1076880.peg.691	1076877.peg.1664	1029865.peg.269	1076878.peg.488	1029866.peg.1949	1029867.peg.1765	945153.peg.1630
28	28	1076881.peg.894	1041535.peg.1975	430947.peg.1051	945154.peg.736	1029864.peg.2004	945155.peg.466	1076870.peg.323	1029860.peg.2165	1041537.peg.1925	1076871.peg.1608	1017999.peg.215	1029861.peg.254	1018002.peg.1473	1076872.peg.670	1029863.peg.1987	1029862.peg.1326	1076873.peg.1618	1076875.peg.2111	1029859.peg.846	1029858.peg.593	431182.peg.1006	1076880.peg.372	1076877.peg.1953	1029865.peg.1214	1076878.peg.944	1029866.peg.791	1029867.peg.273	945153.peg.1943
28	28	1076881.peg.127	1041535.peg.151	430947.peg.1664	945154.peg.1488	1029864.peg.1315	945155.peg.1244	1076870.peg.895	1029860.peg.1448	1041537.peg.439	1076871.peg.1008	1017999.peg.734	1029861.peg.1653	1018002.peg.167	1076872.peg.2078	1029863.peg.1580	1029862.peg.811	1076873.peg.194	1076875.peg.658	1029859.peg.561	1029858.peg.2191	431182.peg.338	1076880.peg.2454	1076877.peg.190	1029865.peg.902	1076878.peg.124	1029866.peg.1115	1029867.peg.1158	945153.peg.1287
28	28	1076881.peg.1570	1041535.peg.720	430947.peg.1751	945154.peg.65	1029864.peg.584	945155.peg.1989	1076870.peg.1278	1029860.peg.860	1041537.peg.1259	1076871.peg.917	1017999.peg.642	1029861.peg.2278	1018002.peg.72	1076872.peg.755	1029863.peg.1901	1029862.peg.1411	1076873.peg.1703	1076875.peg.1484	1029859.peg.1307	1029858.peg.190	431182.peg.256	1076880.peg.2372	1076877.peg.284	1029865.peg.996	1076878.peg.1564	1029866.peg.54	1029867.peg.746	945153.peg.569
28	28	1076881.peg.922	1041535.peg.2096	430947.peg.1084	945154.peg.713	1029864.peg.2027	945155.peg.443	1076870.peg.306	1029860.peg.2318	1041537.peg.1894	1076871.peg.1572	1017999.peg.245	1029861.peg.1210	1018002.peg.1432	1076872.peg.1338	1029863.peg.475	1029862.peg.494	1076873.peg.921	1076875.peg.2089	1029859.peg.1457	1029858.peg.614	431182.peg.973	1076880.peg.341	1076877.peg.1979	1029865.peg.1186	1076878.peg.974	1029866.peg.764	1029867.peg.245	945153.peg.1966
28	28	1076881.peg.413	1041535.peg.1259	430947.peg.562	945154.peg.1173	1029864.peg.2175	945155.peg.908	1076870.peg.593	1029860.peg.555	1041537.peg.137	1076871.peg.2037	1017999.peg.1790	1029861.peg.2332	1018002.peg.1098	1076872.peg.1588	1029863.peg.708	1029862.peg.2060	1076873.peg.625	1076875.peg.367	1029859.peg.895	1029858.peg.1283	431182.peg.1486	1076880.peg.848	1076877.peg.1539	1029865.peg.304	1076878.peg.423	1029866.peg.1892	1029867.peg.1821	945153.peg.1551
28	28	1076881.peg.1656	1041535.peg.1661	430947.peg.956	945154.peg.2144	1029864.peg.1686	945155.peg.1894	1076870.peg.417	1029860.peg.529	1041537.peg.1170	1076871.peg.1698	1017999.peg.2172	1029861.peg.1700	1018002.peg.1564	1076872.peg.567	1029863.peg.2203	1029862.peg.1226	1076873.peg.1518	1076875.peg.1393	1029859.peg.2255	1029858.peg.163	431182.peg.1100	1076880.peg.469	1076877.peg.1860	1029865.peg.1512	1076878.peg.1665	1029866.peg.1591	1029867.peg.839	945153.peg.648
28	28	1076881.peg.59	1041535.peg.219	430947.peg.955	945154.peg.1553	1029864.peg.1510	945155.peg.1307	1076870.peg.1868	1029860.peg.1950	1041537.peg.509	1076871.peg.1699	1017999.peg.2171	1029861.peg.1699	1018002.peg.1565	1076872.peg.1746	1029863.peg.803	1029862.peg.1980	1076873.peg.531	1076875.peg.729	1029859.peg.1345	1029858.peg.379	431182.peg.1101	1076880.peg.470	1076877.peg.1859	1029865.peg.1513	1076878.peg.61	1029866.peg.1173	1029867.peg.1579	945153.peg.1222
28	28	1076881.peg.1524	1041535.peg.766	430947.peg.1697	945154.peg.120	1029864.peg.639	945155.peg.2044	1076870.peg.1322	1029860.peg.375	1041537.peg.1314	1076871.peg.970	1017999.peg.695	1029861.peg.1613	1018002.peg.128	1076872.peg.805	1029863.peg.1851	1029862.peg.1463	1076873.peg.1753	1076875.peg.1531	1029859.peg.1260	1029858.peg.953	431182.peg.304	1076880.peg.2420	1076877.peg.230	1029865.peg.942	1076878.peg.1519	1029866.peg.379	1029867.peg.701	945153.peg.524
28	28	1076881.peg.1526	1041535.peg.764	430947.peg.1699	945154.peg.118	1029864.peg.637	945155.peg.2042	1076870.peg.1320	1029860.peg.373	1041537.peg.1312	1076871.peg.968	1017999.peg.693	1029861.peg.1611	1018002.peg.126	1076872.peg.801	1029863.peg.1855	1029862.peg.1459	1076873.peg.1749	1076875.peg.1529	1029859.peg.1262	1029858.peg.951	431182.peg.302	1076880.peg.2418	1076877.peg.232	1029865.peg.944	1076878.peg.1521	1029866.peg.377	1029867.peg.703	945153.peg.526
28	37	1076881.peg.811	1041535.peg.1762	430947.peg.2552	945154.peg.1681,945154.peg.814	1029864.peg.1381,1029864.peg.1925	945155.peg.1434,945155.peg.544	1076870.peg.1184	1029860.peg.1855	1041537.peg.657	1076871.peg.297	1017999.peg.488	1029861.peg.942	1018002.peg.1871	1076872.peg.2105	1029863.peg.1602	1029862.peg.778	1076873.peg.164	1076875.peg.887	1029859.peg.424,1029859.peg.255	1029858.peg.1342,1029858.peg.1325	431182.peg.2417	1076880.peg.1689	1076877.peg.982	1029865.peg.2076	1076878.peg.2072,1076878.peg.2143	1029866.peg.1329,1029866.peg.288	1029867.peg.15,1029867.peg.1719,1029867.peg.939	945153.peg.1104
28	28	1076881.peg.603	1041535.peg.1860	430947.peg.793	945154.peg.994	1029864.peg.302	945155.peg.725	1076870.peg.928	1029860.peg.1912	1041537.peg.2194	1076871.peg.1831	1017999.peg.538	1029861.peg.2129	1018002.peg.1683	1076872.peg.451	1029863.peg.2084	1029862.peg.1106	1076873.peg.1395	1076875.peg.187	1029859.peg.486	1029858.peg.1913	431182.peg.1257	1076880.peg.634	1076877.peg.1712	1029865.peg.1630	1076878.peg.663	1029866.peg.228	1029867.peg.517	945153.peg.1699
28	28	1076881.peg.305	1041535.peg.1151	430947.peg.1348	945154.peg.1302	1029864.peg.1128	945155.peg.1054	1076870.peg.2145	1029860.peg.459	1041537.peg.261	1076871.peg.1355	1017999.peg.1047	1029861.peg.48	1018002.peg.483	1076872.peg.1750	1029863.peg.807	1029862.peg.1984	1076873.peg.526	1076875.peg.473	1029859.peg.1952	1029858.peg.1180	431182.peg.686	1076880.peg.71	1076877.peg.2192	1029865.peg.1271	1076878.peg.314	1029866.peg.1683	1029867.peg.994	945153.peg.1450
28	28	1076881.peg.1319	1041535.peg.1421	430947.peg.1478	945154.peg.328	1029864.peg.844	945155.peg.33	1076870.peg.11	1029860.peg.721	1041537.peg.1503	1076871.peg.1212	1017999.peg.904	1029861.peg.1866	1018002.peg.336	1076872.peg.1048	1029863.peg.181	1029862.peg.200	1076873.peg.1208	1076875.peg.1729	1029859.peg.756	1029858.peg.680	431182.peg.562	1076880.peg.2662	1076877.peg.19	1029865.peg.1414	1076878.peg.1326	1029866.peg.554	1029867.peg.1559	945153.peg.344
28	28	1076881.peg.1839	1041535.peg.1984	430947.peg.879	945154.peg.1973	1029864.peg.396	945155.peg.1724	1076870.peg.20	1029860.peg.916	1041537.peg.974	1076871.peg.2271	1017999.peg.1204	1029861.peg.1544	1018002.peg.1903	1076872.peg.50	1029863.peg.1743	1029862.peg.649	1076873.peg.34	1076875.peg.1196	1029859.peg.977	1029858.peg.1405	431182.peg.1999	1076880.peg.1296	1076877.peg.1308	1029865.peg.1655	1076878.peg.1811	1029866.peg.137	1029867.peg.1946	945153.peg.809
28	28	1076881.peg.1177	1041535.peg.587	430947.peg.1323	945154.peg.468	1029864.peg.1891	945155.peg.173	1076870.peg.1472	1029860.peg.1212	1041537.peg.1641	1076871.peg.1336	1017999.peg.1028	1029861.peg.66	1018002.peg.465	1076872.peg.928	1029863.peg.62	1029862.peg.81	1076873.peg.1328	1076875.peg.1858	1029859.peg.630	1029858.peg.807	431182.peg.704	1076880.peg.90	1076877.peg.2210	1029865.peg.1289	1076878.peg.1192	1029866.peg.681	1029867.peg.1433	945153.peg.215
28	28	1076881.peg.572	1041535.peg.2054	430947.peg.769	945154.peg.1010	1029864.peg.439	945155.peg.741	1076870.peg.990	1029860.peg.1660	1041537.peg.2218	1076871.peg.1843	1017999.peg.1638	1029861.peg.629	1018002.peg.1261	1076872.peg.1483	1029863.peg.613	1029862.peg.2152	1076873.peg.717	1076875.peg.241	1029859.peg.1046	1029858.peg.1967	431182.peg.1282	1076880.peg.658	1076877.peg.1695	1029865.peg.729	1076878.peg.537	1029866.peg.275	1029867.peg.1729	945153.peg.1678
28	28	1076881.peg.1628	1041535.peg.661	430947.peg.1817	945154.peg.6	1029864.peg.525	945155.peg.1930	1076870.peg.1216	1029860.peg.1868	1041537.peg.1198	1076871.peg.859	1017999.peg.361	1029861.peg.1369	1018002.peg.868	1076872.peg.700	1029863.peg.1957	1029862.peg.1357	1076873.peg.1649	1076875.peg.1425	1029859.peg.1363	1029858.peg.132	431182.peg.163	1076880.peg.2289	1076877.peg.344	1029865.peg.437	1076878.peg.1620	1029866.peg.1625	1029867.peg.801	945153.peg.629
28	28	1076881.peg.1541	1041535.peg.749	430947.peg.1717	945154.peg.97	1029864.peg.616	945155.peg.2021	1076870.peg.1308	1029860.peg.1710	1041537.peg.1294	1076871.peg.953	1017999.peg.678	1029861.peg.1595	1018002.peg.110	1076872.peg.784	1029863.peg.1872	1029862.peg.1441	1076873.peg.1731	1076875.peg.1512	1029859.peg.1279	1029858.peg.218	431182.peg.286	1076880.peg.2402	1076877.peg.248	1029865.peg.960	1076878.peg.1536	1029866.peg.362	1029867.peg.718	945153.peg.540
28	28	1076881.peg.440	1041535.peg.1286	430947.peg.591	945154.peg.1143	1029864.peg.2145	945155.peg.878	1076870.peg.576	1029860.peg.993	1041537.peg.97	1076871.peg.2010	1017999.peg.1765	1029861.peg.491	1018002.peg.1126	1076872.peg.1567	1029863.peg.690	1029862.peg.2080	1076873.peg.645	1076875.peg.349	1029859.peg.877	1029858.peg.1301	431182.peg.1462	1076880.peg.824	1076877.peg.1565	1029865.peg.2089	1076878.peg.447	1029866.peg.1910	1029867.peg.1805	945153.peg.1575
28	28	1076881.peg.1525	1041535.peg.765	430947.peg.1698	945154.peg.119	1029864.peg.638	945155.peg.2043	1076870.peg.1321	1029860.peg.374	1041537.peg.1313	1076871.peg.969	1017999.peg.694	1029861.peg.1612	1018002.peg.127	1076872.peg.802	1029863.peg.1854	1029862.peg.1460	1076873.peg.1750	1076875.peg.1530	1029859.peg.1261	1029858.peg.952	431182.peg.303	1076880.peg.2419	1076877.peg.231	1029865.peg.943	1076878.peg.1520	1029866.peg.378	1029867.peg.702	945153.peg.525
28	28	1076881.peg.286	1041535.peg.1133	430947.peg.409	945154.peg.1321	1029864.peg.1147	945155.peg.1073	1076870.peg.752	1029860.peg.2126	1041537.peg.277	1076871.peg.2177	1017999.peg.415	1029861.peg.362	1018002.peg.967	1076872.peg.1896	1029863.peg.1399	1029862.peg.1009	1076873.peg.389	1076875.peg.489	1029859.peg.911	1029858.peg.1164	431182.peg.1668	1076880.peg.1006	1076877.peg.1403	1029865.peg.205	1076878.peg.297	1029866.peg.1667	1029867.peg.1011	945153.peg.1433
28	28	1076881.peg.126	1041535.peg.152	430947.peg.1663	945154.peg.1489	1029864.peg.1316	945155.peg.1245	1076870.peg.896	1029860.peg.1504	1041537.peg.440	1076871.peg.1009	1017999.peg.735	1029861.peg.1654	1018002.peg.168	1076872.peg.2079	1029863.peg.1581	1029862.peg.810	1076873.peg.193	1076875.peg.657	1029859.peg.560	1029858.peg.2190	431182.peg.339	1076880.peg.2455	1076877.peg.189	1029865.peg.901	1076878.peg.123	1029866.peg.1116	1029867.peg.1159	945153.peg.1286
28	31	1076881.peg.1158	1041535.peg.568	430947.peg.1898	945154.peg.486	1029864.peg.1873	945155.peg.191	1076870.peg.1418	1029860.peg.1937	1041537.peg.1660	1076871.peg.777	1017999.peg.1439	1029861.peg.1471	1018002.peg.709	1076872.peg.896	1029863.peg.31	1029862.peg.47	1076873.peg.1360	1076875.peg.1878,1076875.peg.1951	1029859.peg.611,1029859.peg.2161	1029858.peg.826,1029858.peg.1771	431182.peg.102	1076880.peg.2232	1076877.peg.461	1029865.peg.522	1076878.peg.1171	1029866.peg.702	1029867.peg.1412	945153.peg.197
28	28	1076881.peg.966	1041535.peg.376	430947.peg.1113	945154.peg.690	1029864.peg.1668	945155.peg.396	1076870.peg.291	1029860.peg.2228	1041537.peg.1865	1076871.peg.1544	1017999.peg.1936	1029861.peg.958	1018002.peg.1404	1076872.peg.1321	1029863.peg.458	1029862.peg.477	1076873.peg.936	1076875.peg.2076	1029859.peg.2034	1029858.peg.911	431182.peg.941	1076880.peg.309	1076877.peg.2008	1029865.peg.1152	1076878.peg.993	1029866.peg.1778	1029867.peg.228	945153.peg.19
28	28	1076881.peg.993	1041535.peg.403	430947.peg.1144	945154.peg.664	1029864.peg.1642	945155.peg.370	1076870.peg.1599	1029860.peg.1542	1041537.peg.1836	1076871.peg.1516	1017999.peg.1908	1029861.peg.986	1018002.peg.1376	1076872.peg.90	1029863.peg.1785	1029862.peg.621	1076873.peg.7	1076875.peg.2050	1029859.peg.2008	1029858.peg.1689	431182.peg.908	1076880.peg.276	1076877.peg.2037	1029865.peg.1113	1076878.peg.1018	1029866.peg.1803	1029867.peg.203	945153.peg.45
28	33	1076881.peg.1794,1076881.peg.538	1041535.peg.1683,1041535.peg.2127	430947.peg.2165	945154.peg.2017	1029864.peg.1037	945155.peg.1767	1076870.peg.1053	1029860.peg.1833	1041537.peg.1040	1076871.peg.662	1017999.peg.1558	1029861.peg.237	1018002.peg.592	1076872.peg.1417	1029863.peg.555	1029862.peg.575	1076873.peg.840	1076875.peg.1250,1076875.peg.203	1029859.peg.187,1029859.peg.1090	1029858.peg.1471,1029858.peg.1927	431182.peg.2788	1076880.peg.2076	1076877.peg.568	1029865.peg.626	1076878.peg.1775	1029866.peg.1484	1029867.peg.1908	945153.peg.764
28	28	1076881.peg.283	1041535.peg.1130	430947.peg.406	945154.peg.1324	1029864.peg.1150	945155.peg.1076	1076870.peg.755	1029860.peg.2129	1041537.peg.280	1076871.peg.2180	1017999.peg.418	1029861.peg.359	1018002.peg.964	1076872.peg.1899	1029863.peg.1402	1029862.peg.1006	1076873.peg.386	1076875.peg.492	1029859.peg.914	1029858.peg.1161	431182.peg.1671	1076880.peg.1009	1076877.peg.1400	1029865.peg.208	1076878.peg.294	1029866.peg.1664	1029867.peg.1014	945153.peg.1430
28	28	1076881.peg.1328	1041535.peg.1412	430947.peg.1492	945154.peg.319	1029864.peg.835	945155.peg.24	1076870.peg.25	1029860.peg.911	1041537.peg.1494	1076871.peg.1202	1017999.peg.894	1029861.peg.1876	1018002.peg.326	1076872.peg.1058	1029863.peg.191	1029862.peg.210	1076873.peg.1197	1076875.peg.1720	1029859.peg.765	1029858.peg.671	431182.peg.551	1076880.peg.2651	1076877.peg.29	1029865.peg.1424	1076878.peg.1333	1029866.peg.547	1029867.peg.531	945153.peg.353
28	28	1076881.peg.1170	1041535.peg.580	430947.peg.1331	945154.peg.475	1029864.peg.1884	945155.peg.180	1076870.peg.1466	1029860.peg.937	1041537.peg.1649	1076871.peg.1343	1017999.peg.1035	1029861.peg.59	1018002.peg.472	1076872.peg.916	1029863.peg.50	1029862.peg.69	1076873.peg.1340	1076875.peg.1866	1029859.peg.622	1029858.peg.815	431182.peg.696	1076880.peg.81	1076877.peg.2203	1029865.peg.1282	1076878.peg.1185	1029866.peg.688	1029867.peg.1426	945153.peg.208
28	33	1076881.peg.1980	1041535.peg.1071	430947.peg.699	945154.peg.1835	1029864.peg.243	945155.peg.1585	1076870.peg.2075	1029860.peg.1016	1041537.peg.820	1076871.peg.456,1076871.peg.1937	1017999.peg.549,1017999.peg.1693	1029861.peg.562	1018002.peg.2174,1018002.peg.1196	1076872.peg.1734	1029863.peg.793	1029862.peg.1970	1076873.peg.544	1076875.peg.1010	1029859.peg.1601	1029858.peg.1675	431182.peg.1342	1076880.peg.718	1076877.peg.797,1076877.peg.1637	1029865.peg.1811,1029865.peg.2165	1076878.peg.1992	1029866.peg.1409	1029867.peg.1224	945153.peg.940
28	28	1076881.peg.2024	1041535.peg.1115	430947.peg.702	945154.peg.1787	1029864.peg.196	945155.peg.1539	1076870.peg.2082	1029860.peg.1024	1041537.peg.772	1076871.peg.1934	1017999.peg.1690	1029861.peg.566	1018002.peg.1200	1076872.peg.1735	1029863.peg.794	1029862.peg.1971	1076873.peg.543	1076875.peg.1016	1029859.peg.1595	1029858.peg.1669	431182.peg.1339	1076880.peg.715	1076877.peg.1640	1029865.peg.2168	1076878.peg.1986	1029866.peg.1416	1029867.peg.1231	945153.peg.986
28	28	1076881.peg.336	1041535.peg.1182	430947.peg.465	945154.peg.1282	1029864.peg.1110	945155.peg.1029	1076870.peg.2176	1029860.peg.1823	1041537.peg.229	1076871.peg.2121	1017999.peg.1082	1029861.peg.842	1018002.peg.1013	1076872.peg.1730	1029863.peg.788	1029862.peg.1965	1076873.peg.548	1076875.peg.448	1029859.peg.1929	1029858.peg.1203	431182.peg.1604	1076880.peg.968	1076877.peg.1450	1029865.peg.162	1076878.peg.335	1029866.peg.1704	1029867.peg.972	945153.peg.1478
28	31	1076881.peg.161	1041535.peg.117	430947.peg.247	945154.peg.1456	1029864.peg.1283	945155.peg.1212	1076870.peg.864	1029860.peg.11	1041537.peg.406	1076871.peg.2307	1017999.peg.1241	1029861.peg.388	1018002.peg.1939	1076872.peg.2040	1029863.peg.1542	1029862.peg.849	1076873.peg.233	1076875.peg.629,1076875.peg.740	1029859.peg.435,1029859.peg.1356	1029858.peg.2161,1029858.peg.368	431182.peg.1850	1076880.peg.1199	1076877.peg.1272	1029865.peg.1692	1076878.peg.152	1029866.peg.1086	1029867.peg.1130	945153.peg.1316
28	28	1076881.peg.1362	1041535.peg.930	430947.peg.1517	945154.peg.282	1029864.peg.799	945155.peg.2207	1076870.peg.53	1029860.peg.1563	1041537.peg.1470	1076871.peg.1174	1017999.peg.867	1029861.peg.120	1018002.peg.299	1076872.peg.1082	1029863.peg.215	1029862.peg.236	1076873.peg.1171	1076875.peg.1698	1029859.peg.788	1029858.peg.648	431182.peg.526	1076880.peg.2627	1076877.peg.54	1029865.peg.765	1076878.peg.1366	1029866.peg.527	1029867.peg.551	945153.peg.374
28	28	1076881.peg.1553	1041535.peg.737	430947.peg.1731	945154.peg.82	1029864.peg.601	945155.peg.2006	1076870.peg.1297	1029860.peg.1721	1041537.peg.1276	1076871.peg.935	1017999.peg.660	1029861.peg.2298	1018002.peg.92	1076872.peg.773	1029863.peg.1883	1029862.peg.1430	1076873.peg.1720	1076875.peg.1501	1029859.peg.1290	1029858.peg.207	431182.peg.273	1076880.peg.2389	1076877.peg.266	1029865.peg.978	1076878.peg.1547	1029866.peg.351	1029867.peg.729	945153.peg.552
28	28	1076881.peg.1878	1041535.peg.969	430947.peg.2274	945154.peg.1943	1029864.peg.65	945155.peg.1693	1076870.peg.2203	1029860.peg.1333	1041537.peg.928	1076871.peg.570	1017999.peg.2266	1029861.peg.2375	1018002.peg.2057	1076872.peg.401	1029863.peg.1274	1029862.peg.1597	1076873.peg.2106	1076875.peg.1151	1029859.peg.522	1029858.peg.280	431182.peg.2694	1076880.peg.1964	1076877.peg.659	1029865.peg.1938	1076878.peg.1856	1029866.peg.2038	1029867.peg.1359	945153.peg.843
28	31	1076881.peg.236	1041535.peg.42	430947.peg.350	945154.peg.1384	1029864.peg.1210	945155.peg.1139	1076870.peg.796	1029860.peg.311	1041537.peg.323	1076871.peg.2241	1017999.peg.579	1029861.peg.1572	1018002.peg.903	1076872.peg.1950	1029863.peg.1458	1029862.peg.947	1076873.peg.332	1076875.peg.207,1076875.peg.539	1029859.peg.1086,1029859.peg.93	1029858.peg.1931,1029858.peg.2080	431182.peg.1751	1076880.peg.1074	1076877.peg.1340	1029865.peg.155	1076878.peg.221	1029866.peg.196	1029867.peg.1066	945153.peg.1388
28	28	1076881.peg.920	1041535.peg.2098	430947.peg.1082	945154.peg.715	1029864.peg.2025	945155.peg.445	1076870.peg.309	1029860.peg.2321	1041537.peg.1896	1076871.peg.1574	1017999.peg.243	1029861.peg.293	1018002.peg.1434	1076872.peg.1340	1029863.peg.477	1029862.peg.496	1076873.peg.919	1076875.peg.2091	1029859.peg.1459	1029858.peg.612	431182.peg.975	1076880.peg.343	1076877.peg.1977	1029865.peg.1188	1076878.peg.972	1029866.peg.766	1029867.peg.247	945153.peg.1964
28	28	1076881.peg.708	1041535.peg.1347	430947.peg.893	945154.peg.910	1029864.peg.2059	945155.peg.640	1076870.peg.441	1029860.peg.851	1041537.peg.2108	1076871.peg.1746	1017999.peg.2128	1029861.peg.2102	1018002.peg.1607	1076872.peg.545	1029863.peg.2181	1029862.peg.1204	1076873.peg.1497	1076875.peg.91	1029859.peg.1731	1029858.peg.1821	431182.peg.1158	1076880.peg.528	1076877.peg.1806	1029865.peg.1551	1076878.peg.760	1029866.peg.974	1029867.peg.439	945153.peg.1787
28	30	1076881.peg.327	1041535.peg.1173	430947.peg.453	945154.peg.1291	1029864.peg.1119	945155.peg.1038	1076870.peg.707	1029860.peg.250	1041537.peg.239	1076871.peg.2133	1017999.peg.1094	1029861.peg.830	1018002.peg.1001	1076872.peg.1844	1029863.peg.915	1029862.peg.1058	1076873.peg.438	1076875.peg.460	1029859.peg.1939	1029858.peg.1193	431182.peg.2272,431182.peg.1613	1076880.peg.1430,1076880.peg.977	1076877.peg.1435	1029865.peg.174	1076878.peg.326	1029866.peg.1695	1029867.peg.981	945153.peg.1458
28	28	1076881.peg.198	1041535.peg.80	430947.peg.291	945154.peg.1419	1029864.peg.1245	945155.peg.1174	1076870.peg.828	1029860.peg.1990	1041537.peg.365	1076871.peg.2279	1017999.peg.1212	1029861.peg.1552	1018002.peg.1911	1076872.peg.1994	1029863.peg.1491	1029862.peg.896	1076873.peg.283	1076875.peg.574	1029859.peg.128	1029858.peg.2115	431182.peg.1813	1076880.peg.1150	1076877.peg.1300	1029865.peg.1663	1076878.peg.182	1029866.peg.1059	1029867.peg.1103	945153.peg.1352
28	31	1076881.peg.1609	1041535.peg.680	430947.peg.1790	945154.peg.24	1029864.peg.543	945155.peg.1948	1076870.peg.1238	1029860.peg.2375	1041537.peg.1218	1076871.peg.879	1017999.peg.382	1029861.peg.1390	1018002.peg.889	1076872.peg.714	1029863.peg.1943	1029862.peg.1370	1076873.peg.1662	1076875.peg.1445,1076875.peg.342	1029859.peg.1013,1029859.peg.871	1029858.peg.112,1029858.peg.1308	431182.peg.218	1076880.peg.2336	1076877.peg.321	1029865.peg.413	1076878.peg.1601	1029866.peg.17	1029867.peg.783	945153.peg.608
28	31	1076881.peg.309	1041535.peg.1155	430947.peg.449	945154.peg.1297,945154.peg.1258	1029864.peg.1124,1029864.peg.511	945155.peg.1050,945155.peg.994	1076870.peg.729	1029860.peg.33	1041537.peg.255	1076871.peg.2150	1017999.peg.391	1029861.peg.824	1018002.peg.995	1076872.peg.1860	1029863.peg.932	1029862.peg.1044	1076873.peg.422	1076875.peg.470	1029859.peg.1949	1029858.peg.1183	431182.peg.1624	1076880.peg.983	1076877.peg.1430	1029865.peg.179	1076878.peg.320	1029866.peg.1689	1029867.peg.987	945153.peg.1454
28	28	1076881.peg.1406	1041535.peg.886	430947.peg.1576	945154.peg.237	1029864.peg.754	945155.peg.2162	1076870.peg.103	1029860.peg.2273	1041537.peg.1425	1076871.peg.1090	1017999.peg.819	1029861.peg.660	1018002.peg.250	1076872.peg.1144	1029863.peg.277	1029862.peg.299	1076873.peg.1112	1076875.peg.1650	1029859.peg.954	1029858.peg.316	431182.peg.423	1076880.peg.2539	1076877.peg.105	1029865.peg.816	1076878.peg.1413	1029866.peg.481	1029867.peg.598	945153.peg.420
28	28	1076881.peg.1931	1041535.peg.1022	430947.peg.2354	945154.peg.1888	1029864.peg.9	945155.peg.1637	1076870.peg.2133	1029860.peg.2150	1041537.peg.874	1076871.peg.501	1017999.peg.2334	1029861.peg.1758	1018002.peg.2125	1076872.peg.1693	1029863.peg.748	1029862.peg.1931	1076873.peg.586	1076875.peg.1095	1029859.peg.1518	1029858.peg.1591	431182.peg.2636	1076880.peg.1899	1076877.peg.731	1029865.peg.1868	1076878.peg.1906	1029866.peg.1986	1029867.peg.1307	945153.peg.898
28	28	1076881.peg.1366	1041535.peg.926	430947.peg.1523	945154.peg.277	1029864.peg.794	945155.peg.2202	1076870.peg.57	1029860.peg.519	1041537.peg.1466	1076871.peg.1148	1017999.peg.864	1029861.peg.123	1018002.peg.296	1076872.peg.1085	1029863.peg.218	1029862.peg.239	1076873.peg.1168	1076875.peg.1694	1029859.peg.792	1029858.peg.644	431182.peg.472	1076880.peg.2588	1076877.peg.57	1029865.peg.771	1076878.peg.1370	1029866.peg.523	1029867.peg.555	945153.peg.378
28	28	1076881.peg.919	1041535.peg.2099	430947.peg.1081	945154.peg.716	1029864.peg.2024	945155.peg.446	1076870.peg.310	1029860.peg.2322	1041537.peg.1897	1076871.peg.1575	1017999.peg.242	1029861.peg.292	1018002.peg.1435	1076872.peg.1341	1029863.peg.478	1029862.peg.497	1076873.peg.918	1076875.peg.2092	1029859.peg.1460	1029858.peg.611	431182.peg.976	1076880.peg.344	1076877.peg.1976	1029865.peg.1189	1076878.peg.971	1029866.peg.767	1029867.peg.248	945153.peg.1963
28	28	1076881.peg.767	1041535.peg.1806	430947.peg.970	945154.peg.855	1029864.peg.2114	945155.peg.585	1076870.peg.393	1029860.peg.1969	1041537.peg.2047	1076871.peg.1684	1017999.peg.2188	1029861.peg.1477	1018002.peg.1550	1076872.peg.585	1029863.peg.2074	1029862.peg.1239	1076873.peg.1532	1076875.peg.2253	1029859.peg.1789	1029858.peg.73	431182.peg.1088	1076880.peg.457	1076877.peg.1875	1029865.peg.1498	1076878.peg.823	1029866.peg.909	1029867.peg.374	945153.peg.1850
28	28	1076881.peg.871	1041535.peg.1952	430947.peg.1026	945154.peg.760	1029864.peg.1980	945155.peg.490	1076870.peg.343	1029860.peg.2048	1041537.peg.1952	1076871.peg.1635	1017999.peg.2238	1029861.peg.1272	1018002.peg.1500	1076872.peg.645	1029863.peg.2012	1029862.peg.1301	1076873.peg.1593	1076875.peg.2135	1029859.peg.1411	1029858.peg.1136	431182.peg.1030	1076880.peg.396	1076877.peg.1927	1029865.peg.1451	1076878.peg.920	1029866.peg.815	1029867.peg.299	945153.peg.1920
28	28	1076881.peg.1395	1041535.peg.897	430947.peg.1560	945154.peg.248	1029864.peg.765	945155.peg.2173	1076870.peg.88	1029860.peg.1739	1041537.peg.1437	1076871.peg.1100	1017999.peg.829	1029861.peg.159	1018002.peg.260	1076872.peg.1130	1029863.peg.264	1029862.peg.285	1076873.peg.1125	1076875.peg.1660	1029859.peg.964	1029858.peg.306	431182.peg.438	1076880.peg.2554	1076877.peg.94	1029865.peg.806	1076878.peg.1401	1029866.peg.493	1029867.peg.586	945153.peg.409
28	30	1076881.peg.1868	1041535.peg.959	430947.peg.2263	945154.peg.1953	1029864.peg.75	945155.peg.1703	1076870.peg.2214	1029860.peg.1322	1041537.peg.938	1076871.peg.581	1017999.peg.2255	1029861.peg.2386	1018002.peg.2046	1076872.peg.419	1029863.peg.1293	1029862.peg.1579	1076873.peg.2150	1076875.peg.1161	1029859.peg.532	1029858.peg.290	431182.peg.2705,431182.peg.1837	1076880.peg.1975,1076880.peg.1126	1076877.peg.648	1029865.peg.1949	1076878.peg.1846	1029866.peg.2048	1029867.peg.1369	945153.peg.832
28	28	1076881.peg.76	1041535.peg.202	430947.peg.113	945154.peg.1536	1029864.peg.1527	945155.peg.1290	1076870.peg.1651	1029860.peg.1378	1041537.peg.490	1076871.peg.80	1017999.peg.1334	1029861.peg.759	1018002.peg.2025	1076872.peg.2109	1029863.peg.1606	1029862.peg.774	1076873.peg.160	1076875.peg.705	1029859.peg.1112	1029858.peg.416	431182.peg.2053	1076880.peg.1345	1076877.peg.1176	1029865.peg.1777	1076878.peg.82	1029866.peg.1153	1029867.peg.1564	945153.peg.1238
28	29	1076881.peg.606	1041535.peg.1857	430947.peg.797	945154.peg.991	1029864.peg.299	945155.peg.722	1076870.peg.930	1029860.peg.1910	1041537.peg.2191,1041537.peg.2244	1076871.peg.1829	1017999.peg.536	1029861.peg.2131	1018002.peg.1681	1076872.peg.453	1029863.peg.2086	1029862.peg.1108	1076873.peg.1397	1076875.peg.184	1029859.peg.482	1029858.peg.1910	431182.peg.1255	1076880.peg.632	1076877.peg.1714	1029865.peg.1628	1076878.peg.665	1029866.peg.230	1029867.peg.515	945153.peg.1702
28	28	1076881.peg.2188	1041535.peg.291	430947.peg.2649	945154.peg.1629	1029864.peg.1434	945155.peg.1382	1076870.peg.1697	1029860.peg.954	1041537.peg.604	1076871.peg.244	1017999.peg.2369	1029861.peg.2039	1018002.peg.1816	1076872.peg.2162	1029863.peg.1659	1029862.peg.723	1076873.peg.110	1076875.peg.811	1029859.peg.2090	1029858.peg.924	431182.peg.2226	1076880.peg.1507	1076877.peg.929	1029865.peg.2023	1076878.peg.2226	1029866.peg.1240	1029867.peg.1645	945153.peg.1157
28	28	1076881.peg.2122	1041535.peg.1496	430947.peg.2543	945154.peg.1691	1029864.peg.470	945155.peg.1443	1076870.peg.1753	1029860.peg.893	1041537.peg.667	1076871.peg.305	1017999.peg.1947	1029861.peg.1213	1018002.peg.2317	1076872.peg.108	1029863.peg.980	1029862.peg.1899	1076873.peg.1825	1076875.peg.895	1029859.peg.264	1029858.peg.528	431182.peg.2439	1076880.peg.1700	1076877.peg.990	1029865.peg.1	1076878.peg.2133	1029866.peg.735	1029867.peg.49	945153.peg.1096
28	28	1076881.peg.1883	1041535.peg.974	430947.peg.2292	945154.peg.1938	1029864.peg.60	945155.peg.1688	1076870.peg.2198	1029860.peg.1338	1041537.peg.921	1076871.peg.558	1017999.peg.2277	1029861.peg.2364	1018002.peg.2068	1076872.peg.394	1029863.peg.1266	1029862.peg.1606	1076873.peg.2098	1076875.peg.1146	1029859.peg.517	1029858.peg.275	431182.peg.2684	1076880.peg.1954	1076877.peg.671	1029865.peg.1929	1076878.peg.1861	1029866.peg.2033	1029867.peg.1354	945153.peg.848
28	30	1076881.peg.655	1041535.peg.1294	430947.peg.832	945154.peg.967	1029864.peg.275	945155.peg.697,945155.peg.430	1076870.peg.968	1029860.peg.605	1041537.peg.2163	1076871.peg.1797	1017999.peg.513	1029861.peg.2154	1018002.peg.1658	1076872.peg.480	1029863.peg.2116	1029862.peg.1137	1076873.peg.1426	1076875.peg.143	1029859.peg.1484	1029858.peg.1873	431182.peg.1233	1076880.peg.607	1076877.peg.1756	1029865.peg.1600	1076878.peg.709	1029866.peg.1025	1029867.peg.826,1029867.peg.492	945153.peg.1734
28	32	1076881.peg.95	1041535.peg.183	430947.peg.167	945154.peg.1518	1029864.peg.1053,1029864.peg.1058	945155.peg.1274	1076870.peg.1147	1029860.peg.702	1041537.peg.471	1076871.peg.2361	1017999.peg.290,1017999.peg.1297	1029861.peg.791,1029861.peg.1250	1018002.peg.1995,1018002.peg.15	1076872.peg.49	1029863.peg.1742	1029862.peg.650	1076873.peg.35	1076875.peg.687	1029859.peg.1446	1029858.peg.2224	431182.peg.2020	1076880.peg.1316	1076877.peg.1209	1029865.peg.1747	1076878.peg.97	1029866.peg.1140	1029867.peg.1184	945153.peg.1257
28	29	1076881.peg.569	1041535.peg.2051	430947.peg.1643	945154.peg.1013	1029864.peg.442	945155.peg.744	1076870.peg.2090	1029860.peg.2122	1041537.peg.2221	1076871.peg.1405,1076871.peg.1354	1017999.peg.1046	1029861.peg.49	1018002.peg.482	1076872.peg.1756	1029863.peg.815	1029862.peg.1990	1076873.peg.520	1076875.peg.246	1029859.peg.1051	1029858.peg.1972	431182.peg.359	1076880.peg.2475	1076877.peg.2193	1029865.peg.1272	1076878.peg.529	1029866.peg.268	1029867.peg.1736	945153.peg.1674
28	28	1076881.peg.4	1041535.peg.274	430947.peg.4	945154.peg.1610	1029864.peg.1453	945155.peg.1363	1076870.peg.1726	1029860.peg.25	1041537.peg.585	1076871.peg.223	1017999.peg.2397	1029861.peg.2012	1018002.peg.1788	1076872.peg.4	1029863.peg.1688	1029862.peg.698	1076873.peg.85	1076875.peg.791	1029859.peg.2071	1029858.peg.1001	431182.peg.2206	1076880.peg.1487	1076877.peg.1053	1029865.peg.1996	1076878.peg.4	1029866.peg.1223	1029867.peg.1628	945153.peg.1174
28	29	1076881.peg.991	1041535.peg.401	430947.peg.1139	945154.peg.666	1029864.peg.1644	945155.peg.372	1076870.peg.265	1029860.peg.1899	1041537.peg.1838	1076871.peg.1519	1017999.peg.1911	1029861.peg.983	1018002.peg.1379	1076872.peg.1296	1029863.peg.432	1029862.peg.451	1076873.peg.962	1076875.peg.1272	1029859.peg.166,1029859.peg.1859	1029858.peg.1492	431182.peg.913	1076880.peg.281	1076877.peg.2034	1029865.peg.1116	1076878.peg.1753	1029866.peg.1505	1029867.peg.924	945153.peg.43
28	29	1076881.peg.1202	1041535.peg.612	430947.peg.1303	945154.peg.442	1029864.peg.958	945155.peg.147	1076870.peg.1495	1029860.peg.167	1041537.peg.1617	1076871.peg.1316	1017999.peg.1008	1029861.peg.1909	1018002.peg.445	1076872.peg.943	1029863.peg.77	1029862.peg.96	1076873.peg.1313	1076875.peg.1836	1029859.peg.652	1029858.peg.785	431182.peg.724,431182.peg.1924	1076880.peg.110	1076877.peg.2230	1029865.peg.1309	1076878.peg.1219	1029866.peg.655	1029867.peg.1456	945153.peg.239
28	28	1076881.peg.509	1041535.peg.1913	430947.peg.731	945154.peg.1069	1029864.peg.144	945155.peg.799	1076870.peg.523	1029860.peg.359	1041537.peg.25	1076871.peg.1908	1017999.peg.1664	1029861.peg.593	1018002.peg.1226	1076872.peg.1523	1029863.peg.647	1029862.peg.2125	1076873.peg.691	1076875.peg.278	1029859.peg.47	1029858.peg.2004	431182.peg.1313	1076880.peg.689	1076877.peg.1666	1029865.peg.271	1076878.peg.490	1029866.peg.1951	1029867.peg.1763	945153.peg.1633
28	28	1076881.peg.1130	1041535.peg.540	430947.peg.1392	945154.peg.513	1029864.peg.1846	945155.peg.218	1076870.peg.1388	1029860.peg.775	1041537.peg.1692	1076871.peg.1401	1017999.peg.1129	1029861.peg.1961	1018002.peg.530	1076872.peg.867	1029863.peg.1	1029862.peg.17	1076873.peg.1390	1076875.peg.1904	1029859.peg.585	1029858.peg.852	431182.peg.642	1076880.peg.2746	1076877.peg.2142	1029865.peg.1225	1076878.peg.1140	1029866.peg.733	1029867.peg.1381	945153.peg.166
28	28	1076881.peg.2100	1041535.peg.1518	430947.peg.2517	945154.peg.1715	1029864.peg.494	945155.peg.1467	1076870.peg.1774	1029860.peg.1452	1041537.peg.686	1076871.peg.328	1017999.peg.1970	1029861.peg.1236	1018002.peg.2294	1076872.peg.127	1029863.peg.1004	1029862.peg.1879	1076873.peg.1844	1076875.peg.928	1029859.peg.297	1029858.peg.495	431182.peg.2461	1076880.peg.1722	1076877.peg.914	1029865.peg.23	1076878.peg.2069	1029866.peg.1333	1029867.peg.11	945153.peg.1074
28	28	1076881.peg.698	1041535.peg.1337	430947.peg.881	945154.peg.920	1029864.peg.2049	945155.peg.650	1076870.peg.459	1029860.peg.402	1041537.peg.2117	1076871.peg.1756	1017999.peg.2118	1029861.peg.2195	1018002.peg.1617	1076872.peg.531	1029863.peg.2167	1029862.peg.1190	1076873.peg.1483	1076875.peg.102	1029859.peg.1720	1029858.peg.1832	431182.peg.1170	1076880.peg.540	1076877.peg.1795	1029865.peg.1561	1076878.peg.750	1029866.peg.984	1029867.peg.449	945153.peg.1776
28	30	1076881.peg.315,1076881.peg.331	1041535.peg.1161,1041535.peg.1177	430947.peg.457	945154.peg.1287	1029864.peg.1115	945155.peg.1034	1076870.peg.703	1029860.peg.246	1041537.peg.235	1076871.peg.2129	1017999.peg.1090	1029861.peg.834	1018002.peg.1005	1076872.peg.1840	1029863.peg.911	1029862.peg.1062	1076873.peg.442	1076875.peg.456	1029859.peg.1935	1029858.peg.1197	431182.peg.1609	1076880.peg.973	1076877.peg.1439	1029865.peg.170	1076878.peg.330	1029866.peg.1699	1029867.peg.977	945153.peg.1462
28	28	1076881.peg.284	1041535.peg.1131	430947.peg.407	945154.peg.1323	1029864.peg.1149	945155.peg.1075	1076870.peg.754	1029860.peg.2128	1041537.peg.279	1076871.peg.2179	1017999.peg.417	1029861.peg.360	1018002.peg.965	1076872.peg.1898	1029863.peg.1401	1029862.peg.1007	1076873.peg.387	1076875.peg.491	1029859.peg.913	1029858.peg.1162	431182.peg.1670	1076880.peg.1008	1076877.peg.1401	1029865.peg.207	1076878.peg.295	1029866.peg.1665	1029867.peg.1013	945153.peg.1431
28	29	1076881.peg.234	1041535.peg.44	430947.peg.348	945154.peg.1386	1029864.peg.1212	945155.peg.1141	1076870.peg.798	1029860.peg.313	1041537.peg.325	1076871.peg.2243	1017999.peg.577	1029861.peg.1574	1018002.peg.901	1076872.peg.1952	1029863.peg.1460	1029862.peg.945	1076873.peg.330	1076875.peg.617,1076875.peg.541	1029859.peg.95	1029858.peg.2082	431182.peg.1753	1076880.peg.1076	1076877.peg.1338	1029865.peg.157	1076878.peg.219	1029866.peg.198	1029867.peg.1068	945153.peg.1386
28	29	1076881.peg.872	1041535.peg.1953	430947.peg.1027	945154.peg.759	1029864.peg.1981	945155.peg.489	1076870.peg.342	1029860.peg.2049	1041537.peg.1951	1076871.peg.1634	1017999.peg.2239	1029861.peg.1273	1018002.peg.1499	1076872.peg.646	1029863.peg.2011	1029862.peg.1302	1076873.peg.1594	1076875.peg.2134	1029859.peg.1410	1029858.peg.1137	431182.peg.1029	1076880.peg.395	1076877.peg.1928	1029865.peg.1450	1076878.peg.921	1029866.peg.814	1029867.peg.298,1029867.peg.944	945153.peg.1921
28	28	1076881.peg.1376	1041535.peg.916	430947.peg.1540	945154.peg.267	1029864.peg.784	945155.peg.2192	1076870.peg.72	1029860.peg.292	1041537.peg.1456	1076871.peg.1132	1017999.peg.848	1029861.peg.139	1018002.peg.280	1076872.peg.1107	1029863.peg.240	1029862.peg.262	1076873.peg.1146	1076875.peg.1684	1029859.peg.802	1029858.peg.634	431182.peg.456	1076880.peg.2572	1076877.peg.75	1029865.peg.787	1076878.peg.1383	1029866.peg.510	1029867.peg.568	945153.peg.388
28	28	1076881.peg.914	1041535.peg.2104	430947.peg.1077	945154.peg.720	1029864.peg.2020	945155.peg.450	1076870.peg.313	1029860.peg.514	1041537.peg.1901	1076871.peg.1580	1017999.peg.237	1029861.peg.276	1018002.peg.1451	1076872.peg.1345	1029863.peg.482	1029862.peg.501	1076873.peg.914	1076875.peg.2096	1029859.peg.829	1029858.peg.607	431182.peg.980	1076880.peg.348	1076877.peg.1971	1029865.peg.1194	1076878.peg.966	1029866.peg.771	1029867.peg.252	945153.peg.1959
28	28	1076881.peg.176	1041535.peg.102	430947.peg.268	945154.peg.1441	1029864.peg.1268	945155.peg.1197	1076870.peg.554	1029860.peg.1400	1041537.peg.388	1076871.peg.2296	1017999.peg.1230	1029861.peg.1445	1018002.peg.1928	1076872.peg.1557	1029863.peg.679	1029862.peg.2091	1076873.peg.656	1076875.peg.592	1029859.peg.393	1029858.peg.2134	431182.peg.1829	1076880.peg.1167	1076877.peg.1283	1029865.peg.1681	1076878.peg.165	1029866.peg.1074	1029867.peg.1118	945153.peg.1330
28	28	1076881.peg.1478	1041535.peg.813	430947.peg.1652	945154.peg.157	1029864.peg.675	945155.peg.2081	1076870.peg.173	1029860.peg.268	1041537.peg.1359	1076871.peg.1019	1017999.peg.745	1029861.peg.1665	1018002.peg.178	1076872.peg.1209	1029863.peg.343	1029862.peg.367	1076873.peg.1045	1076875.peg.1588	1029859.peg.1201	1029858.peg.863	431182.peg.350	1076880.peg.2466	1076877.peg.179	1029865.peg.891	1076878.peg.1484	1029866.peg.412	1029867.peg.668	945153.peg.489
28	28	1076881.peg.193	1041535.peg.85	430947.peg.280	945154.peg.1424	1029864.peg.1250	945155.peg.1179	1076870.peg.832	1029860.peg.1994	1041537.peg.370	1076871.peg.2284	1017999.peg.1217	1029861.peg.1433	1018002.peg.1916	1076872.peg.1998	1029863.peg.1494	1029862.peg.892	1076873.peg.279	1076875.peg.579	1029859.peg.133	1029858.peg.2120	431182.peg.1818	1076880.peg.1155	1076877.peg.1295	1029865.peg.1669	1076878.peg.176	1029866.peg.1063	1029867.peg.1107	945153.peg.1347
28	29	1076881.peg.1684	1041535.peg.1633	430947.peg.1901	945154.peg.2116	1029864.peg.1714	945155.peg.1866	1076870.peg.1157	1029860.peg.642	1041537.peg.1146,1041537.peg.1147	1076871.peg.772	1017999.peg.1444	1029861.peg.1101	1018002.peg.703	1076872.peg.1363	1029863.peg.500	1029862.peg.520	1076873.peg.894	1076875.peg.1367	1029859.peg.2228	1029858.peg.1050	431182.peg.98	1076880.peg.2228	1076877.peg.466	1029865.peg.527	1076878.peg.1695	1029866.peg.1558	1029867.peg.869	945153.peg.673
28	29	1076881.peg.348	1041535.peg.1194	430947.peg.476	945154.peg.1246	1029864.peg.356	945155.peg.981	1076870.peg.682	1029860.peg.1585	1041537.peg.213	1076871.peg.2110	1017999.peg.128	1029861.peg.2089	1018002.peg.1024	1076872.peg.1808	1029863.peg.867	1029862.peg.2036	1076873.peg.470	1076875.peg.436	1029859.peg.1917	1029858.peg.1215,1029858.peg.1562	431182.peg.1591	1076880.peg.955	1076877.peg.1461	1029865.peg.247	1076878.peg.347	1029866.peg.1716	1029867.peg.1893	945153.peg.1490
28	29	1076881.peg.1200	1041535.peg.610	430947.peg.1305	945154.peg.444	1029864.peg.960	945155.peg.149	1076870.peg.1493	1029860.peg.165	1041537.peg.1619	1076871.peg.1318	1017999.peg.1010	1029861.peg.1581	1018002.peg.447	1076872.peg.941	1029863.peg.75	1029862.peg.94	1076873.peg.1315	1076875.peg.1838	1029859.peg.650	1029858.peg.787	431182.peg.1922,431182.peg.722	1076880.peg.108	1076877.peg.2228	1029865.peg.1307	1076878.peg.1217	1029866.peg.657	1029867.peg.1454	945153.peg.237
28	29	1076881.peg.1203	1041535.peg.613	430947.peg.1301	945154.peg.441	1029864.peg.957	945155.peg.146	1076870.peg.1496	1029860.peg.168	1041537.peg.1614	1076871.peg.1314	1017999.peg.1006	1029861.peg.1911	1018002.peg.443	1076872.peg.944	1029863.peg.78	1029862.peg.97	1076873.peg.1312	1076875.peg.1834	1029859.peg.654	1029858.peg.783	431182.peg.1926,431182.peg.726	1076880.peg.112	1076877.peg.2232	1029865.peg.1311	1076878.peg.1225	1029866.peg.653	1029867.peg.1458	945153.peg.240
28	28	1076881.peg.469	1041535.peg.2153	430947.peg.603	945154.peg.1109	1029864.peg.105	945155.peg.843	1076870.peg.573	1029860.peg.693	1041537.peg.65	1076871.peg.1997	1017999.peg.1752	1029861.peg.504	1018002.peg.1139	1076872.peg.1564	1029863.peg.686	1029862.peg.2084	1076873.peg.649	1076875.peg.317	1029859.peg.9	1029858.peg.2043	431182.peg.1446	1076880.peg.807	1076877.peg.1578	1029865.peg.2105	1076878.peg.453	1029866.peg.1916	1029867.peg.1798	945153.peg.1595
28	28	1076881.peg.1793	1041535.peg.1684	430947.peg.2164	945154.peg.2018	1029864.peg.1038	945155.peg.1768	1076870.peg.1054	1029860.peg.1832	1041537.peg.1041	1076871.peg.663	1017999.peg.1556	1029861.peg.239	1018002.peg.593	1076872.peg.1414	1029863.peg.553	1029862.peg.572	1076873.peg.843	1076875.peg.1251	1029859.peg.186	1029858.peg.1472	431182.peg.2789	1076880.peg.2077	1076877.peg.567	1029865.peg.625	1076878.peg.1774	1029866.peg.1485	1029867.peg.1907	945153.peg.763
28	28	1076881.peg.1388	1041535.peg.904	430947.peg.1553	945154.peg.255	1029864.peg.772	945155.peg.2180	1076870.peg.83	1029860.peg.1744	1041537.peg.1449	1076871.peg.1106	1017999.peg.835	1029861.peg.153	1018002.peg.266	1076872.peg.1125	1029863.peg.259	1029862.peg.279	1076873.peg.1130	1076875.peg.1673	1029859.peg.813	1029858.peg.623	431182.peg.444	1076880.peg.2560	1076877.peg.88	1029865.peg.800	1076878.peg.1395	1029866.peg.499	1029867.peg.580	945153.peg.402
28	28	1076881.peg.1967	1041535.peg.1058	430947.peg.2392	945154.peg.1848	1029864.peg.973	945155.peg.1597	1076870.peg.2101	1029860.peg.1875	1041537.peg.836	1076871.peg.469	1017999.peg.560	1029861.peg.456	1018002.peg.2163	1076872.peg.1722	1029863.peg.778	1029862.peg.1957	1076873.peg.558	1076875.peg.1060	1029859.peg.1552	1029858.peg.1625	431182.peg.2601	1076880.peg.1868	1076877.peg.767	1029865.peg.1836	1076878.peg.1936	1029866.peg.1460	1029867.peg.1275	945153.peg.929
28	28	1076881.peg.1811	1041535.peg.2012	430947.peg.84	945154.peg.2002	1029864.peg.425	945155.peg.1753	1076870.peg.1078	1029860.peg.2288	1041537.peg.1030	1076871.peg.129	1017999.peg.1372	1029861.peg.732	1018002.peg.1714	1076872.peg.152	1029863.peg.1029	1029862.peg.1855	1076873.peg.1869	1076875.peg.904	1029859.peg.273	1029858.peg.519	431182.peg.2082	1076880.peg.1375	1076877.peg.1140	1029865.peg.99	1076878.peg.2126	1029866.peg.741	1029867.peg.42	945153.peg.781
28	28	1076881.peg.2060	1041535.peg.1558	430947.peg.2480	945154.peg.1746	1029864.peg.375	945155.peg.1498	1076870.peg.1816	1029860.peg.765	1041537.peg.731	1076871.peg.376	1017999.peg.2025	1029861.peg.1293	1018002.peg.2251	1076872.peg.261	1029863.peg.1138	1029862.peg.1747	1076873.peg.1976	1076875.peg.968	1029859.peg.1642	1029858.peg.449	431182.peg.2513	1076880.peg.1769	1076877.peg.881	1029865.peg.56	1076878.peg.2035	1029866.peg.1367	1029867.peg.1984	945153.peg.1022
28	28	1076881.peg.1912	1041535.peg.1003	430947.peg.2333	945154.peg.1905	1029864.peg.27	945155.peg.1655	1076870.peg.2151	1029860.peg.466	1041537.peg.889	1076871.peg.525	1017999.peg.2310	1029861.peg.1811	1018002.peg.2101	1076872.peg.353	1029863.peg.1225	1029862.peg.1654	1076873.peg.2058	1076875.peg.1111	1029859.peg.1502	1029858.peg.1575	431182.peg.2654	1076880.peg.1919	1076877.peg.706	1029865.peg.1890	1076878.peg.1893	1029866.peg.2000	1029867.peg.1321	945153.peg.880
28	28	1076881.peg.1413	1041535.peg.879	430947.peg.1582	945154.peg.222	1029864.peg.740	945155.peg.2146	1076870.peg.109	1029860.peg.20	1041537.peg.1418	1076871.peg.1084	1017999.peg.813	1029861.peg.654	1018002.peg.244	1076872.peg.1149	1029863.peg.281	1029862.peg.304	1076873.peg.1107	1076875.peg.1645	1029859.peg.949	1029858.peg.321	431182.peg.417	1076880.peg.2533	1076877.peg.111	1029865.peg.822	1076878.peg.1419	1029866.peg.475	1029867.peg.604	945153.peg.427
28	28	1076881.peg.508	1041535.peg.1912	430947.peg.729	945154.peg.1070	1029864.peg.143	945155.peg.800	1076870.peg.525	1029860.peg.361	1041537.peg.26	1076871.peg.1909	1017999.peg.1665	1029861.peg.592	1018002.peg.1225	1076872.peg.1525	1029863.peg.648	1029862.peg.2123	1076873.peg.689	1076875.peg.279	1029859.peg.46	1029858.peg.2005	431182.peg.1314	1076880.peg.690	1076877.peg.1665	1029865.peg.270	1076878.peg.489	1029866.peg.1950	1029867.peg.1764	945153.peg.1631
28	28	1076881.peg.1972	1041535.peg.1063	430947.peg.2398	945154.peg.1842	1029864.peg.978	945155.peg.1592	1076870.peg.254	1029860.peg.1188	1041537.peg.830	1076871.peg.464	1017999.peg.555	1029861.peg.461	1018002.peg.2168	1076872.peg.1285	1029863.peg.421	1029862.peg.440	1076873.peg.973	1076875.peg.1054	1029859.peg.1558	1029858.peg.1631	431182.peg.2595	1076880.peg.1862	1076877.peg.788	1029865.peg.1818	1076878.peg.1947	1029866.peg.1454	1029867.peg.1270	945153.peg.934
28	28	1076881.peg.196	1041535.peg.82	430947.peg.289	945154.peg.1421	1029864.peg.1247	945155.peg.1176	1076870.peg.830	1029860.peg.1992	1041537.peg.367	1076871.peg.2281	1017999.peg.1214	1029861.peg.1554	1018002.peg.1913	1076872.peg.1995	1029863.peg.1492	1029862.peg.895	1076873.peg.282	1076875.peg.576	1029859.peg.130	1029858.peg.2117	431182.peg.1815	1076880.peg.1152	1076877.peg.1298	1029865.peg.1665	1076878.peg.181	1029866.peg.1060	1029867.peg.1104	945153.peg.1350
28	28	1076881.peg.1649	1041535.peg.1668	430947.peg.1873	945154.peg.2153	1029864.peg.1677	945155.peg.1903	1076870.peg.1181	1029860.peg.1852	1041537.peg.1176	1076871.peg.804	1017999.peg.100	1029861.peg.1735	1018002.peg.738	1076872.peg.682	1029863.peg.1976	1029862.peg.1337	1076873.peg.1629	1076875.peg.1402	1029859.peg.2264	1029858.peg.155	431182.peg.131	1076880.peg.2258	1076877.peg.436	1029865.peg.495	1076878.peg.1655	1029866.peg.1597	1029867.peg.833	945153.peg.641
28	29	1076881.peg.657	1041535.peg.1296	430947.peg.834	945154.peg.965	1029864.peg.273	945155.peg.695,945155.peg.428	1076870.peg.970	1029860.peg.607	1041537.peg.2161	1076871.peg.1795	1017999.peg.511	1029861.peg.2156	1018002.peg.1656	1076872.peg.482	1029863.peg.2118	1029862.peg.1139	1076873.peg.1428	1076875.peg.141	1029859.peg.1486	1029858.peg.1871	431182.peg.1231	1076880.peg.605	1076877.peg.1758	1029865.peg.1598	1076878.peg.711	1029866.peg.1023	1029867.peg.490	945153.peg.1736
28	28	1076881.peg.1815	1041535.peg.2008	430947.peg.2208	945154.peg.1998	1029864.peg.421	945155.peg.1749	1076870.peg.1038	1029860.peg.1179	1041537.peg.1026	1076871.peg.638	1017999.peg.1584	1029861.peg.213	1018002.peg.568	1076872.peg.1432	1029863.peg.571	1029862.peg.2195	1076873.peg.768	1076875.peg.1225	1029859.peg.1133	1029858.peg.1433	431182.peg.2752	1076880.peg.2022	1076877.peg.590	1029865.peg.651	1076878.peg.1788	1029866.peg.114	1029867.peg.1923	945153.peg.785
28	28	1076881.peg.1182	1041535.peg.592	430947.peg.1318	945154.peg.463	1029864.peg.1896	945155.peg.168	1076870.peg.1477	1029860.peg.1266	1041537.peg.1636	1076871.peg.1331	1017999.peg.1023	1029861.peg.1594	1018002.peg.460	1076872.peg.932	1029863.peg.66	1029862.peg.85	1076873.peg.1324	1076875.peg.1853	1029859.peg.635	1029858.peg.802	431182.peg.709	1076880.peg.95	1076877.peg.2215	1029865.peg.1294	1076878.peg.1197	1029866.peg.676	1029867.peg.1438	945153.peg.220
28	28	1076881.peg.1137	1041535.peg.547	430947.peg.1385	945154.peg.506	1029864.peg.1853	945155.peg.211	1076870.peg.1395	1029860.peg.782	1041537.peg.1685	1076871.peg.1394	1017999.peg.1136	1029861.peg.1954	1018002.peg.523	1076872.peg.874	1029863.peg.8	1029862.peg.24	1076873.peg.1383	1076875.peg.1897	1029859.peg.592	1029858.peg.845	431182.peg.649	1076880.peg.2753	1076877.peg.2149	1029865.peg.1232	1076878.peg.1147	1029866.peg.726	1029867.peg.1388	945153.peg.173
28	29	1076881.peg.573	1041535.peg.2055	430947.peg.1642	945154.peg.1009	1029864.peg.438	945155.peg.740	1076870.peg.2096	1029860.peg.1880	1041537.peg.2217	1076871.peg.889,1076871.peg.1404	1017999.peg.613	1029861.peg.2251	1018002.peg.45	1076872.peg.1755	1029863.peg.814	1029862.peg.1989	1076873.peg.521	1076875.peg.244	1029859.peg.1049	1029858.peg.1970	431182.peg.360	1076880.peg.2476	1076877.peg.311	1029865.peg.708	1076878.peg.549	1029866.peg.155	1029867.peg.78	945153.peg.1679
28	28	1076881.peg.513	1041535.peg.1917	430947.peg.735	945154.peg.1065	1029864.peg.148	945155.peg.795	1076870.peg.519	1029860.peg.1484	1041537.peg.21	1076871.peg.1904	1017999.peg.1660	1029861.peg.597	1018002.peg.1230	1076872.peg.1519	1029863.peg.643	1029862.peg.2129	1076873.peg.695	1076875.peg.274	1029859.peg.51	1029858.peg.2000	431182.peg.1309	1076880.peg.685	1076877.peg.1670	1029865.peg.275	1076878.peg.494	1029866.peg.1955	1029867.peg.1759	945153.peg.1637
28	29	1076881.peg.990	1041535.peg.400	430947.peg.1138	945154.peg.667	1029864.peg.1645	945155.peg.373	1076870.peg.266	1029860.peg.1898	1041537.peg.1839	1076871.peg.1520	1017999.peg.1912	1029861.peg.982	1018002.peg.1380	1076872.peg.1297	1029863.peg.433	1029862.peg.452	1076873.peg.961	1076875.peg.1273	1029859.peg.165,1029859.peg.1860	1029858.peg.1493	431182.peg.914	1076880.peg.282	1076877.peg.2033	1029865.peg.1117	1076878.peg.1752	1029866.peg.1506	1029867.peg.923	945153.peg.42
28	28	1076881.peg.1517	1041535.peg.773	430947.peg.1690	945154.peg.125	1029864.peg.644	945155.peg.2049	1076870.peg.1331	1029860.peg.383	1041537.peg.1322	1076871.peg.976	1017999.peg.702	1029861.peg.1621	1018002.peg.135	1076872.peg.809	1029863.peg.1847	1029862.peg.1467	1076873.peg.1757	1076875.peg.1539	1029859.peg.1251	1029858.peg.963	431182.peg.311	1076880.peg.2427	1076877.peg.223	1029865.peg.935	1076878.peg.1515	1029866.peg.383	1029867.peg.697	945153.peg.519
28	28	1076881.peg.514	1041535.peg.1918	430947.peg.736	945154.peg.1064	1029864.peg.149	945155.peg.794	1076870.peg.517	1029860.peg.2005	1041537.peg.20	1076871.peg.1903	1017999.peg.1659	1029861.peg.598	1018002.peg.1231	1076872.peg.1518	1029863.peg.642	1029862.peg.2130	1076873.peg.696	1076875.peg.273	1029859.peg.52	1029858.peg.1999	431182.peg.1308	1076880.peg.684	1076877.peg.1671	1029865.peg.276	1076878.peg.495	1029866.peg.1956	1029867.peg.1758	945153.peg.1638
28	28	1076881.peg.524	1041535.peg.1928	430947.peg.747	945154.peg.1054	1029864.peg.159	945155.peg.784	1076870.peg.503	1029860.peg.672	1041537.peg.10	1076871.peg.1892	1017999.peg.1648	1029861.peg.609	1018002.peg.1242	1076872.peg.1503	1029863.peg.629	1029862.peg.2143	1076873.peg.709	1076875.peg.263	1029859.peg.62	1029858.peg.1989	431182.peg.1297	1076880.peg.673	1076877.peg.1682	1029865.peg.287	1076878.peg.506	1029866.peg.1967	1029867.peg.1747	945153.peg.1648
28	28	1076881.peg.1402	1041535.peg.890	430947.peg.1572	945154.peg.241	1029864.peg.758	945155.peg.2166	1076870.peg.99	1029860.peg.2269	1041537.peg.1429	1076871.peg.1094	1017999.peg.823	1029861.peg.165	1018002.peg.254	1076872.peg.1140	1029863.peg.273	1029862.peg.295	1076873.peg.1116	1076875.peg.1654	1029859.peg.958	1029858.peg.312	431182.peg.428	1076880.peg.2544	1076877.peg.100	1029865.peg.812	1076878.peg.1409	1029866.peg.485	1029867.peg.594	945153.peg.416
28	28	1076881.peg.1469	1041535.peg.822	430947.peg.1632	945154.peg.166	1029864.peg.684	945155.peg.2090	1076870.peg.157	1029860.peg.1226	1041537.peg.1368	1076871.peg.1032	1017999.peg.758	1029861.peg.1678	1018002.peg.191	1076872.peg.1198	1029863.peg.330	1029862.peg.354	1076873.peg.1057	1076875.peg.1598	1029859.peg.1191	1029858.peg.853	431182.peg.370	1076880.peg.2486	1076877.peg.166	1029865.peg.876	1076878.peg.1474	1029866.peg.422	1029867.peg.658	945153.peg.480
28	28	1076881.peg.2159	1041535.peg.320	430947.peg.2569	945154.peg.1657	1029864.peg.1406	945155.peg.1410	1076870.peg.620	1029860.peg.1153	1041537.peg.632	1076871.peg.277	1017999.peg.468	1029861.peg.2073	1018002.peg.1849	1076872.peg.1790	1029863.peg.850	1029862.peg.2021	1076873.peg.487	1076875.peg.860	1029859.peg.227	1029858.peg.544	431182.peg.2396	1076880.peg.1668	1076877.peg.961	1029865.peg.2056	1076878.peg.2175	1029866.peg.1291	1029867.peg.1697	945153.peg.1130
28	28	1076881.peg.968	1041535.peg.378	430947.peg.1115	945154.peg.688	1029864.peg.1666	945155.peg.394	1076870.peg.289	1029860.peg.2230	1041537.peg.1863	1076871.peg.1542	1017999.peg.1934	1029861.peg.960	1018002.peg.1402	1076872.peg.1319	1029863.peg.456	1029862.peg.475	1076873.peg.938	1076875.peg.2074	1029859.peg.2032	1029858.peg.909	431182.peg.939	1076880.peg.307	1076877.peg.2010	1029865.peg.1150	1076878.peg.995	1029866.peg.1780	1029867.peg.226	945153.peg.21
28	28	1076881.peg.239	1041535.peg.39	430947.peg.353	945154.peg.1381	1029864.peg.1207	945155.peg.1136	1076870.peg.787	1029860.peg.2245	1041537.peg.320	1076871.peg.2238	1017999.peg.582	1029861.peg.1569	1018002.peg.906	1076872.peg.1946	1029863.peg.1453	1029862.peg.954	1076873.peg.337	1076875.peg.535	1029859.peg.89	1029858.peg.2076	431182.peg.1748	1076880.peg.1071	1076877.peg.1343	1029865.peg.152	1076878.peg.225	1029866.peg.192	1029867.peg.1062	945153.peg.1391
28	28	1076881.peg.1293	1041535.peg.1447	430947.peg.1451	945154.peg.355	1029864.peg.871	945155.peg.60	1076870.peg.1568	1029860.peg.1611	1041537.peg.1529	1076871.peg.1236	1017999.peg.927	1029861.peg.1841	1018002.peg.360	1076872.peg.1024	1029863.peg.157	1029862.peg.175	1076873.peg.1232	1076875.peg.1752	1029859.peg.734	1029858.peg.703	431182.peg.599	1076880.peg.2698	1076877.peg.2313	1029865.peg.1389	1076878.peg.1307	1029866.peg.572	1029867.peg.1540	945153.peg.324
28	28	1076881.peg.2191	1041535.peg.288	430947.peg.2654	945154.peg.1626	1029864.peg.1437	945155.peg.1379	1076870.peg.1701	1029860.peg.575	1041537.peg.601	1076871.peg.237	1017999.peg.2381	1029861.peg.2028	1018002.peg.1804	1076872.peg.2165	1029863.peg.1663	1029862.peg.720	1076873.peg.107	1076875.peg.808	1029859.peg.2087	1029858.peg.921	431182.peg.2221	1076880.peg.1502	1076877.peg.1039	1029865.peg.2010	1076878.peg.2229	1029866.peg.1237	1029867.peg.1642	945153.peg.1160
28	29	1076881.peg.656	1041535.peg.1295	430947.peg.833	945154.peg.966	1029864.peg.274	945155.peg.696,945155.peg.429	1076870.peg.969	1029860.peg.606	1041537.peg.2162	1076871.peg.1796	1017999.peg.512	1029861.peg.2155	1018002.peg.1657	1076872.peg.481	1029863.peg.2117	1029862.peg.1138	1076873.peg.1427	1076875.peg.142	1029859.peg.1485	1029858.peg.1872	431182.peg.1232	1076880.peg.606	1076877.peg.1757	1029865.peg.1599	1076878.peg.710	1029866.peg.1024	1029867.peg.491	945153.peg.1735
28	28	1076881.peg.1828	1041535.peg.1995	430947.peg.2218	945154.peg.1985	1029864.peg.408	945155.peg.1736	1076870.peg.1026	1029860.peg.401	1041537.peg.1013	1076871.peg.627	1017999.peg.1595	1029861.peg.669	1018002.peg.557	1076872.peg.1441	1029863.peg.580	1029862.peg.2204	1076873.peg.759	1076875.peg.1211	1029859.peg.1432	1029858.peg.1419	431182.peg.2740	1076880.peg.2010	1076877.peg.601	1029865.peg.662	1076878.peg.1800	1029866.peg.126	1029867.peg.1935	945153.peg.798
28	28	1076881.peg.33	1041535.peg.245	430947.peg.26	945154.peg.1576	1029864.peg.1488	945155.peg.1330	1076870.peg.1742	1029860.peg.2300	1041537.peg.547	1076871.peg.199	1017999.peg.2420	1029861.peg.1187	1018002.peg.1765	1076872.peg.38	1029863.peg.1728	1029862.peg.662	1076873.peg.47	1076875.peg.771	1029859.peg.2052	1029858.peg.1026	431182.peg.2182	1076880.peg.1464	1076877.peg.1094	1029865.peg.1974	1076878.peg.29	1029866.peg.1200	1029867.peg.1603	945153.peg.1197
28	28	1076881.peg.1085	1041535.peg.495	430947.peg.1435	945154.peg.553	1029864.peg.1806	945155.peg.258	1076870.peg.1358	1029860.peg.1073	1041537.peg.1731	1076871.peg.1438	1017999.peg.1829	1029861.peg.1065	1018002.peg.1297	1076872.peg.839	1029863.peg.1817	1029862.peg.1497	1076873.peg.1789	1076875.peg.1942	1029859.peg.2152	1029858.peg.1780	431182.peg.613	1076880.peg.2712	1076877.peg.2113	1029865.peg.1030	1076878.peg.1110	1029866.peg.86	1029867.peg.118	945153.peg.129
28	28	1076881.peg.1405	1041535.peg.887	430947.peg.1575	945154.peg.238	1029864.peg.755	945155.peg.2163	1076870.peg.102	1029860.peg.2272	1041537.peg.1426	1076871.peg.1091	1017999.peg.820	1029861.peg.661	1018002.peg.251	1076872.peg.1143	1029863.peg.276	1029862.peg.298	1076873.peg.1113	1076875.peg.1651	1029859.peg.955	1029858.peg.315	431182.peg.424	1076880.peg.2540	1076877.peg.104	1029865.peg.815	1076878.peg.1412	1029866.peg.482	1029867.peg.597	945153.peg.419
28	28	1076881.peg.249	1041535.peg.29	430947.peg.370	945154.peg.1367	1029864.peg.1193	945155.peg.1122	1076870.peg.777	1029860.peg.2205	1041537.peg.303	1076871.peg.2221	1017999.peg.599	1029861.peg.1122	1018002.peg.923	1076872.peg.1935	1029863.peg.1442	1029862.peg.965	1076873.peg.348	1076875.peg.520	1029859.peg.74	1029858.peg.2061	431182.peg.1731	1076880.peg.1053	1076877.peg.1360	1029865.peg.135	1076878.peg.267	1029866.peg.1637	1029867.peg.1041	945153.peg.1407
28	28	1076881.peg.521	1041535.peg.1925	430947.peg.744	945154.peg.1057	1029864.peg.156	945155.peg.787	1076870.peg.505	1029860.peg.670	1041537.peg.13	1076871.peg.1895	1017999.peg.1651	1029861.peg.606	1018002.peg.1239	1076872.peg.1508	1029863.peg.634	1029862.peg.2138	1076873.peg.704	1076875.peg.266	1029859.peg.59	1029858.peg.1992	431182.peg.1300	1076880.peg.676	1076877.peg.1679	1029865.peg.284	1076878.peg.503	1029866.peg.1964	1029867.peg.1750	945153.peg.1645
28	28	1076881.peg.74	1041535.peg.204	430947.peg.111	945154.peg.1538	1029864.peg.1525	945155.peg.1292	1076870.peg.1653	1029860.peg.1377	1041537.peg.491	1076871.peg.82	1017999.peg.1336	1029861.peg.757	1018002.peg.2027	1076872.peg.2121	1029863.peg.1616	1029862.peg.763	1076873.peg.150	1076875.peg.706	1029859.peg.1111	1029858.peg.415	431182.peg.2055	1076880.peg.1347	1076877.peg.1174	1029865.peg.1779	1076878.peg.81	1029866.peg.1154	1029867.peg.1565	945153.peg.1236
28	28	1076881.peg.1592	1041535.peg.697	430947.peg.1775	945154.peg.41	1029864.peg.560	945155.peg.1965	1076870.peg.1250	1029860.peg.2385	1041537.peg.1235	1076871.peg.893	1017999.peg.618	1029861.peg.2255	1018002.peg.49	1076872.peg.722	1029863.peg.1935	1029862.peg.1378	1076873.peg.1670	1076875.peg.1461	1029859.peg.1029	1029858.peg.96	431182.peg.233	1076880.peg.2349	1076877.peg.307	1029865.peg.704	1076878.peg.1587	1029866.peg.31	1029867.peg.769	945153.peg.591
28	28	1076881.peg.870	1041535.peg.1951	430947.peg.1025	945154.peg.761	1029864.peg.1979	945155.peg.491	1076870.peg.344	1029860.peg.2047	1041537.peg.1953	1076871.peg.1636	1017999.peg.2237	1029861.peg.1271	1018002.peg.1501	1076872.peg.644	1029863.peg.2013	1029862.peg.1300	1076873.peg.1592	1076875.peg.2136	1029859.peg.1412	1029858.peg.1135	431182.peg.1031	1076880.peg.397	1076877.peg.1926	1029865.peg.1452	1076878.peg.919	1029866.peg.816	1029867.peg.300	945153.peg.1919
28	28	1076881.peg.1814	1041535.peg.2009	430947.peg.2185	945154.peg.1999	1029864.peg.422	945155.peg.1750	1076870.peg.1040	1029860.peg.68	1041537.peg.1027	1076871.peg.650	1017999.peg.1571	1029861.peg.225	1018002.peg.580	1076872.peg.1429	1029863.peg.568	1029862.peg.588	1076873.peg.828	1076875.peg.1231	1029859.peg.1157	1029858.peg.1457	431182.peg.2773	1076880.peg.2043	1076877.peg.580	1029865.peg.638	1076878.peg.1787	1029866.peg.113	1029867.peg.1922	945153.peg.784
28	28	1076881.peg.971	1041535.peg.381	430947.peg.1118	945154.peg.685	1029864.peg.1663	945155.peg.391	1076870.peg.286	1029860.peg.132	1041537.peg.1857	1076871.peg.1539	1017999.peg.1931	1029861.peg.963	1018002.peg.1399	1076872.peg.1316	1029863.peg.453	1029862.peg.472	1076873.peg.941	1076875.peg.2070	1029859.peg.2028	1029858.peg.905	431182.peg.936	1076880.peg.304	1076877.peg.2013	1029865.peg.1147	1076878.peg.998	1029866.peg.1783	1029867.peg.223	945153.peg.24
28	28	1076881.peg.1438	1041535.peg.853	430947.peg.1606	945154.peg.196	1029864.peg.714	945155.peg.2120	1076870.peg.131	1029860.peg.681	1041537.peg.1398	1076871.peg.1060	1017999.peg.789	1029861.peg.1962	1018002.peg.220	1076872.peg.1176	1029863.peg.308	1029862.peg.330	1076873.peg.1081	1076875.peg.1621	1029859.peg.1168	1029858.peg.343	431182.peg.391	1076880.peg.2507	1076877.peg.138	1029865.peg.847	1076878.peg.1448	1029866.peg.447	1029867.peg.632	945153.peg.454
28	28	1076881.peg.2090	1041535.peg.1528	430947.peg.2504	945154.peg.1725	1029864.peg.504	945155.peg.1477	1076870.peg.583	1029860.peg.1768	1041537.peg.698	1076871.peg.340	1017999.peg.1990	1029861.peg.176	1018002.peg.2282	1076872.peg.233	1029863.peg.1108	1029862.peg.1774	1076873.peg.1948	1076875.peg.938	1029859.peg.308	1029858.peg.484	431182.peg.2474	1076880.peg.1735	1076877.peg.902	1029865.peg.35	1076878.peg.2057	1029866.peg.1344	1029867.peg.1957	945153.peg.1063
28	28	1076881.peg.479	1041535.peg.1883	430947.peg.690	945154.peg.1102	1029864.peg.112	945155.peg.836	1076870.peg.556	1029860.peg.1110	1041537.peg.59	1076871.peg.1945	1017999.peg.1701	1029861.peg.554	1018002.peg.1188	1076872.peg.1559	1029863.peg.681	1029862.peg.2089	1076873.peg.654	1076875.peg.308	1029859.peg.17	1029858.peg.2034	431182.peg.1350	1076880.peg.726	1076877.peg.1629	1029865.peg.2157	1076878.peg.458	1029866.peg.1921	1029867.peg.1793	945153.peg.1602
28	28	1076881.peg.484	1041535.peg.1888	430947.peg.696	945154.peg.1096	1029864.peg.117	945155.peg.830	1076870.peg.549	1029860.peg.1490	1041537.peg.54	1076871.peg.1940	1017999.peg.1696	1029861.peg.559	1018002.peg.1193	1076872.peg.1552	1029863.peg.675	1029862.peg.2095	1076873.peg.662	1076875.peg.303	1029859.peg.22	1029858.peg.2029	431182.peg.1345	1076880.peg.721	1076877.peg.1634	1029865.peg.2162	1076878.peg.466	1029866.peg.1927	1029867.peg.1787	945153.peg.1607
28	28	1076881.peg.2143	1041535.peg.336	430947.peg.2561	945154.peg.1672	1029864.peg.1391	945155.peg.1425	1076870.peg.1676	1029860.peg.2262	1041537.peg.647	1076871.peg.288	1017999.peg.479	1029861.peg.933	1018002.peg.1862	1076872.peg.2144	1029863.peg.1641	1029862.peg.741	1076873.peg.128	1076875.peg.874	1029859.peg.242	1029858.peg.530	431182.peg.2403	1076880.peg.1675	1076877.peg.974	1029865.peg.2067	1076878.peg.2167	1029866.peg.1299	1029867.peg.1706	945153.peg.1114
28	28	1076881.peg.411	1041535.peg.1257	430947.peg.560	945154.peg.1175	1029864.peg.2177	945155.peg.910	1076870.peg.610	1029860.peg.1162	1041537.peg.139	1076871.peg.2041	1017999.peg.1795	1029861.peg.1948	1018002.peg.1093	1076872.peg.1593	1029863.peg.713	1029862.peg.2055	1076873.peg.620	1076875.peg.371	1029859.peg.1843	1029858.peg.1280	431182.peg.1489	1076880.peg.851	1076877.peg.1534	1029865.peg.299	1076878.peg.421	1029866.peg.1890	1029867.peg.1823	945153.peg.1549
28	28	1076881.peg.917	1041535.peg.2101	430947.peg.1079	945154.peg.718	1029864.peg.2022	945155.peg.448	1076870.peg.312	1029860.peg.513	1041537.peg.1899	1076871.peg.1577	1017999.peg.240	1029861.peg.290	1018002.peg.1437	1076872.peg.1343	1029863.peg.480	1029862.peg.499	1076873.peg.916	1076875.peg.2094	1029859.peg.1835	1029858.peg.609	431182.peg.978	1076880.peg.346	1076877.peg.1974	1029865.peg.1191	1076878.peg.969	1029866.peg.769	1029867.peg.250	945153.peg.1961
28	28	1076881.peg.384	1041535.peg.1230	430947.peg.525	945154.peg.1206	1029864.peg.316	945155.peg.941	1076870.peg.642	1029860.peg.1097	1041537.peg.174	1076871.peg.2066	1017999.peg.173	1029861.peg.1521	1018002.peg.1068	1076872.peg.345	1029863.peg.1217	1029862.peg.1663	1076873.peg.2050	1076875.peg.398	1029859.peg.1879	1029858.peg.1253	431182.peg.1539	1076880.peg.904	1076877.peg.1507	1029865.peg.388	1076878.peg.392	1029866.peg.1761	1029867.peg.1847	945153.peg.1528
28	28	1076881.peg.1864	1041535.peg.955	430947.peg.2242	945154.peg.577	1029864.peg.1556	945155.peg.282	1076870.peg.2174	1029860.peg.1821	1041537.peg.944	1076871.peg.515	1017999.peg.2320	1029861.peg.1747	1018002.peg.2111	1076872.peg.750	1029863.peg.1905	1029862.peg.1407	1076873.peg.1698	1076875.peg.10	1029859.peg.1774	1029858.peg.88	431182.peg.2780	1076880.peg.2068	1076877.peg.716	1029865.peg.1880	1076878.peg.16	1029866.peg.1212	1029867.peg.1616	945153.peg.829
28	28	1076881.peg.101	1041535.peg.177	430947.peg.183	945154.peg.1513	1029864.peg.1340	945155.peg.1269	1076870.peg.2226	1029860.peg.1560	1041537.peg.465	1076871.peg.2357	1017999.peg.1293	1029861.peg.1932	1018002.peg.1991	1076872.peg.185	1029863.peg.1062	1029862.peg.1821	1076873.peg.1901	1076875.peg.684	1029859.peg.1443	1029858.peg.2221	431182.peg.2005	1076880.peg.1302	1076877.peg.1213	1029865.peg.1743	1076878.peg.101	1029866.peg.1136	1029867.peg.1180	945153.peg.1262
28	28	1076881.peg.1938	1041535.peg.1029	430947.peg.2361	945154.peg.1880	1029864.peg.1	945155.peg.1629	1076870.peg.2126	1029860.peg.2025	1041537.peg.867	1076871.peg.494	1017999.peg.2341	1029861.peg.2320	1018002.peg.2132	1076872.peg.1699	1029863.peg.754	1029862.peg.1938	1076873.peg.579	1076875.peg.1088	1029859.peg.1525	1029858.peg.1598	431182.peg.2629	1076880.peg.1892	1076877.peg.738	1029865.peg.1861	1076878.peg.1913	1029866.peg.1978	1029867.peg.1300	945153.peg.905
28	28	1076881.peg.379	1041535.peg.1225	430947.peg.520	945154.peg.1211	1029864.peg.321	945155.peg.946	1076870.peg.647	1029860.peg.1078	1041537.peg.178	1076871.peg.2071	1017999.peg.168	1029861.peg.1516	1018002.peg.1063	1076872.peg.341	1029863.peg.1213	1029862.peg.1667	1076873.peg.2046	1076875.peg.403	1029859.peg.1884	1029858.peg.1248	431182.peg.1544	1076880.peg.909	1076877.peg.1502	1029865.peg.393	1076878.peg.386	1029866.peg.1755	1029867.peg.1853	945153.peg.1523
28	28	1076881.peg.468	1041535.peg.2152	430947.peg.602	945154.peg.1110	1029864.peg.104	945155.peg.844	1076870.peg.574	1029860.peg.694	1041537.peg.66	1076871.peg.1998	1017999.peg.1753	1029861.peg.503	1018002.peg.1138	1076872.peg.1565	1029863.peg.688	1029862.peg.2082	1076873.peg.647	1076875.peg.318	1029859.peg.8	1029858.peg.2044	431182.peg.1448	1076880.peg.809	1076877.peg.1577	1029865.peg.2104	1076878.peg.452	1029866.peg.1915	1029867.peg.1799	945153.peg.1594
28	28	1076881.peg.1886	1041535.peg.977	430947.peg.2320	945154.peg.1935	1029864.peg.57	945155.peg.1685	1076870.peg.2164	1029860.peg.1811	1041537.peg.918	1076871.peg.537	1017999.peg.2298	1029861.peg.2343	1018002.peg.2089	1076872.peg.360	1029863.peg.1232	1029862.peg.1641	1076873.peg.2065	1076875.peg.1123	1029859.peg.1490	1029858.peg.252	431182.peg.2664	1076880.peg.1934	1076877.peg.694	1029865.peg.1904	1076878.peg.1865	1029866.peg.2029	1029867.peg.1351	945153.peg.851
28	28	1076881.peg.1437	1041535.peg.854	430947.peg.1605	945154.peg.197	1029864.peg.715	945155.peg.2121	1076870.peg.130	1029860.peg.682	1041537.peg.1397	1076871.peg.1061	1017999.peg.790	1029861.peg.2336	1018002.peg.221	1076872.peg.1174	1029863.peg.305	1029862.peg.328	1076873.peg.1083	1076875.peg.1622	1029859.peg.1167	1029858.peg.342	431182.peg.392	1076880.peg.2508	1076877.peg.137	1029865.peg.846	1076878.peg.1447	1029866.peg.448	1029867.peg.631	945153.peg.453
28	28	1076881.peg.1432	1041535.peg.859	430947.peg.1599	945154.peg.202	1029864.peg.720	945155.peg.2126	1076870.peg.123	1029860.peg.2111	1041537.peg.1403	1076871.peg.1068	1017999.peg.797	1029861.peg.638	1018002.peg.228	1076872.peg.1169	1029863.peg.300	1029862.peg.323	1076873.peg.1088	1076875.peg.1628	1029859.peg.1161	1029858.peg.336	431182.peg.398	1076880.peg.2514	1076877.peg.130	1029865.peg.839	1076878.peg.1442	1029866.peg.453	1029867.peg.626	945153.peg.448
28	29	1076881.peg.93	1041535.peg.185	430947.peg.165	945154.peg.1520	1029864.peg.1051,1029864.peg.1060	945155.peg.1276	1076870.peg.2231	1029860.peg.541	1041537.peg.473	1076871.peg.2363	1017999.peg.1299	1029861.peg.789	1018002.peg.1997	1076872.peg.213	1029863.peg.1090	1029862.peg.1793	1076873.peg.1928	1076875.peg.689	1029859.peg.1448	1029858.peg.2226	431182.peg.2022	1076880.peg.1318	1076877.peg.1207	1029865.peg.1749	1076878.peg.95	1029866.peg.1142	1029867.peg.1186	945153.peg.1255
28	28	1076881.peg.784	1041535.peg.1789	430947.peg.989	945154.peg.837	1029864.peg.1091	945155.peg.567	1076870.peg.368	1029860.peg.497	1041537.peg.2030	1076871.peg.1663	1017999.peg.2209	1029861.peg.1431	1018002.peg.1528	1076872.peg.604	1029863.peg.2054	1029862.peg.1259	1076873.peg.1551	1076875.peg.2237	1029859.peg.1805	1029858.peg.57	431182.peg.1065	1076880.peg.434	1076877.peg.1894	1029865.peg.1480	1076878.peg.841	1029866.peg.891	1029867.peg.356	945153.peg.1868
28	28	1076881.peg.608	1041535.peg.1855	430947.peg.799	945154.peg.989	1029864.peg.297	945155.peg.720	1076870.peg.932	1029860.peg.1908	1041537.peg.2189	1076871.peg.1827	1017999.peg.534	1029861.peg.2133	1018002.peg.1679	1076872.peg.455	1029863.peg.2088	1029862.peg.1110	1076873.peg.1399	1076875.peg.182	1029859.peg.480	1029858.peg.1908	431182.peg.1253	1076880.peg.630	1076877.peg.1716	1029865.peg.1626	1076878.peg.667	1029866.peg.232	1029867.peg.513	945153.peg.1704
28	28	1076881.peg.243	1041535.peg.35	430947.peg.360	945154.peg.1377	1029864.peg.1203	945155.peg.1132	1076870.peg.785	1029860.peg.1005	1041537.peg.316	1076871.peg.2235	1017999.peg.585	1029861.peg.1566	1018002.peg.909	1076872.peg.1943	1029863.peg.1450	1029862.peg.957	1076873.peg.340	1076875.peg.528	1029859.peg.82	1029858.peg.2069	431182.peg.1744	1076880.peg.1066	1076877.peg.1346	1029865.peg.145	1076878.peg.245	1029866.peg.1629	1029867.peg.1049	945153.peg.1395
28	28	1076881.peg.1493	1041535.peg.798	430947.peg.1671	945154.peg.146	1029864.peg.664	945155.peg.2070	1076870.peg.186	1029860.peg.2176	1041537.peg.1351	1076871.peg.1000	1017999.peg.727	1029861.peg.1646	1018002.peg.160	1076872.peg.1224	1029863.peg.359	1029862.peg.383	1076873.peg.1030	1076875.peg.1575	1029859.peg.1214	1029858.peg.875	431182.peg.331	1076880.peg.2447	1076877.peg.197	1029865.peg.909	1076878.peg.1494	1029866.peg.404	1029867.peg.676	945153.peg.499
28	28	1076881.peg.671	1041535.peg.1310	430947.peg.850	945154.peg.951	1029864.peg.259	945155.peg.681	1076870.peg.486	1029860.peg.2218	1041537.peg.2147	1076871.peg.1782	1017999.peg.499	1029861.peg.2168	1018002.peg.1644	1076872.peg.493	1029863.peg.2131	1029862.peg.1150	1076873.peg.1440	1076875.peg.129	1029859.peg.1692	1029858.peg.1859	431182.peg.1202	1076880.peg.577	1076877.peg.1769	1029865.peg.1587	1076878.peg.724	1029866.peg.1010	1029867.peg.477	945153.peg.1750
28	28	1076881.peg.373	1041535.peg.1219	430947.peg.507	945154.peg.1221	1029864.peg.331	945155.peg.956	1076870.peg.654	1029860.peg.2058	1041537.peg.188	1076871.peg.2078	1017999.peg.161	1029861.peg.1509	1018002.peg.1056	1076872.peg.336	1029863.peg.1207	1029862.peg.1672	1076873.peg.2041	1076875.peg.411	1029859.peg.1892	1029858.peg.1240	431182.peg.1562	1076880.peg.926	1076877.peg.1495	1029865.peg.400	1076878.peg.372	1029866.peg.1742	1029867.peg.1867	945153.peg.1515
28	28	1076881.peg.1260	1041535.peg.1480	430947.peg.1242	945154.peg.388	1029864.peg.904	945155.peg.94	1076870.peg.1548	1029860.peg.1631	1041537.peg.1561	1076871.peg.1261	1017999.peg.953	1029861.peg.319	1018002.peg.389	1076872.peg.1002	1029863.peg.135	1029862.peg.154	1076873.peg.1253	1076875.peg.1780	1029859.peg.706	1029858.peg.731	431182.peg.779	1076880.peg.165	1076877.peg.2288	1029865.peg.1365	1076878.peg.1280	1029866.peg.599	1029867.peg.1513	945153.peg.291
28	28	1076881.peg.1879	1041535.peg.970	430947.peg.2275	945154.peg.1942	1029864.peg.64	945155.peg.1692	1076870.peg.2202	1029860.peg.1334	1041537.peg.927	1076871.peg.569	1017999.peg.2267	1029861.peg.2374	1018002.peg.2058	1076872.peg.400	1029863.peg.1273	1029862.peg.1598	1076873.peg.2105	1076875.peg.1150	1029859.peg.521	1029858.peg.279	431182.peg.2693	1076880.peg.1963	1076877.peg.660	1029865.peg.1937	1076878.peg.1857	1029866.peg.2037	1029867.peg.1358	945153.peg.844
28	28	1076881.peg.209	1041535.peg.69	430947.peg.310	945154.peg.1408	1029864.peg.1234	945155.peg.1163	1076870.peg.819	1029860.peg.740	1041537.peg.354	1076871.peg.2265	1017999.peg.1198	1029861.peg.1780	1018002.peg.1897	1076872.peg.1972	1029863.peg.1481	1029862.peg.923	1076873.peg.308	1076875.peg.562	1029859.peg.116	1029858.peg.2103	431182.peg.1781	1076880.peg.1103	1076877.peg.1315	1029865.peg.1649	1076878.peg.194	1029866.peg.1047	1029867.peg.1092	945153.peg.1363
28	28	1076881.peg.380	1041535.peg.1226	430947.peg.521	945154.peg.1210	1029864.peg.320	945155.peg.945	1076870.peg.646	1029860.peg.1079	1041537.peg.177	1076871.peg.2070	1017999.peg.169	1029861.peg.1517	1018002.peg.1064	1076872.peg.342	1029863.peg.1214	1029862.peg.1666	1076873.peg.2047	1076875.peg.402	1029859.peg.1883	1029858.peg.1249	431182.peg.1543	1076880.peg.908	1076877.peg.1503	1029865.peg.392	1076878.peg.387	1029866.peg.1756	1029867.peg.1852	945153.peg.1524
28	28	1076881.peg.1935	1041535.peg.1026	430947.peg.2358	945154.peg.1884	1029864.peg.5	945155.peg.1633	1076870.peg.2129	1029860.peg.2154	1041537.peg.870	1076871.peg.497	1017999.peg.2338	1029861.peg.1754	1018002.peg.2129	1076872.peg.1696	1029863.peg.751	1029862.peg.1934	1076873.peg.583	1076875.peg.1091	1029859.peg.1522	1029858.peg.1595	431182.peg.2632	1076880.peg.1895	1076877.peg.735	1029865.peg.1864	1076878.peg.1910	1029866.peg.1982	1029867.peg.1303	945153.peg.902
28	28	1076881.peg.1943	1041535.peg.1034	430947.peg.2373	945154.peg.1874	1029864.peg.1022	945155.peg.1623	1076870.peg.2113	1029860.peg.1690	1041537.peg.856	1076871.peg.490	1017999.peg.2345	1029861.peg.434	1018002.peg.2141	1076872.peg.1710	1029863.peg.765	1029862.peg.1946	1076873.peg.570	1076875.peg.1083	1029859.peg.1530	1029858.peg.1603	431182.peg.2621	1076880.peg.1888	1076877.peg.746	1029865.peg.1857	1076878.peg.1919	1029866.peg.1970	1029867.peg.1292	945153.peg.909
28	29	1076881.peg.191	1041535.peg.87	430947.peg.278	945154.peg.1426	1029864.peg.1252	945155.peg.1181	1076870.peg.834	1029860.peg.1801,1029860.peg.1804	1041537.peg.372	1076871.peg.2286	1017999.peg.1219	1029861.peg.1435	1018002.peg.1918	1076872.peg.2000	1029863.peg.1496	1029862.peg.890	1076873.peg.277	1076875.peg.581	1029859.peg.135	1029858.peg.2122	431182.peg.1820	1076880.peg.1157	1076877.peg.1293	1029865.peg.1671	1076878.peg.174	1029866.peg.1065	1029867.peg.1109	945153.peg.1345
28	29	1076881.peg.92	1041535.peg.186	430947.peg.164	945154.peg.1521	1029864.peg.1050,1029864.peg.1061	945155.peg.1277	1076870.peg.2232	1029860.peg.540	1041537.peg.474	1076871.peg.2364	1017999.peg.1300	1029861.peg.788	1018002.peg.1998	1076872.peg.212	1029863.peg.1089	1029862.peg.1794	1076873.peg.1927	1076875.peg.690	1029859.peg.1449	1029858.peg.2227	431182.peg.2023	1076880.peg.1319	1076877.peg.1206	1029865.peg.1750	1076878.peg.94	1029866.peg.1143	1029867.peg.1187	945153.peg.1254
28	29	1076881.peg.190	1041535.peg.88	430947.peg.277	945154.peg.1427	1029864.peg.1253	945155.peg.1182	1076870.peg.835	1029860.peg.1800,1029860.peg.1805	1041537.peg.373	1076871.peg.2287	1017999.peg.1220	1029861.peg.1436	1018002.peg.1919	1076872.peg.2001	1029863.peg.1497	1029862.peg.889	1076873.peg.276	1076875.peg.582	1029859.peg.136	1029858.peg.2123	431182.peg.1821	1076880.peg.1158	1076877.peg.1292	1029865.peg.1672	1076878.peg.173	1029866.peg.1066	1029867.peg.1110	945153.peg.1344
28	29	1076881.peg.382	1041535.peg.1228	430947.peg.523	945154.peg.1208	1029864.peg.318	945155.peg.943	1076870.peg.645	1029860.peg.930,1029860.peg.933	1041537.peg.176	1076871.peg.2068	1017999.peg.171	1029861.peg.1519	1018002.peg.1066	1076872.peg.343	1029863.peg.1215	1029862.peg.1665	1076873.peg.2048	1076875.peg.400	1029859.peg.1881	1029858.peg.1251	431182.peg.1541	1076880.peg.906	1076877.peg.1505	1029865.peg.390	1076878.peg.389	1029866.peg.1758	1029867.peg.1850	945153.peg.1526
28	29	1076881.peg.94	1041535.peg.184	430947.peg.166	945154.peg.1519	1029864.peg.1052,1029864.peg.1059	945155.peg.1275	1076870.peg.2230	1029860.peg.542	1041537.peg.472	1076871.peg.2362	1017999.peg.1298	1029861.peg.790	1018002.peg.1996	1076872.peg.214	1029863.peg.1091	1029862.peg.1792	1076873.peg.1929	1076875.peg.688	1029859.peg.1447	1029858.peg.2225	431182.peg.2021	1076880.peg.1317	1076877.peg.1208	1029865.peg.1748	1076878.peg.96	1029866.peg.1141	1029867.peg.1185	945153.peg.1256
28	29	1076881.peg.97	1041535.peg.181	430947.peg.170	945154.peg.1516	1029864.peg.1055,1029864.peg.1056	945155.peg.1272	1076870.peg.2227	1029860.peg.545	1041537.peg.469	1076871.peg.2359	1017999.peg.1295	1029861.peg.1930	1018002.peg.1993	1076872.peg.186	1029863.peg.1063	1029862.peg.1820	1076873.peg.1902	1076875.peg.685	1029859.peg.1444	1029858.peg.2222	431182.peg.2018	1076880.peg.1314	1076877.peg.1211	1029865.peg.1745	1076878.peg.99	1029866.peg.1138	1029867.peg.1182	945153.peg.1259
28	28	1076881.peg.225	1041535.peg.53	430947.peg.327	945154.peg.1392	1029864.peg.1218	945155.peg.1147	1076870.peg.41	1029860.peg.1575	1041537.peg.338	1076871.peg.2250	1017999.peg.1183	1029861.peg.2247	1018002.peg.1882	1076872.peg.1070	1029863.peg.202	1029862.peg.223	1076873.peg.1185	1076875.peg.546	1029859.peg.100	1029858.peg.2087	431182.peg.1765	1076880.peg.1088	1076877.peg.1330	1029865.peg.739	1076878.peg.211	1029866.peg.206	1029867.peg.1076	945153.peg.1380
28	28	1076881.peg.705	1041535.peg.1344	430947.peg.890	945154.peg.913	1029864.peg.2056	945155.peg.643	1076870.peg.449	1029860.peg.1042	1041537.peg.2111	1076871.peg.1749	1017999.peg.2125	1029861.peg.2202	1018002.peg.1610	1076872.peg.542	1029863.peg.2178	1029862.peg.1201	1076873.peg.1494	1076875.peg.94	1029859.peg.1728	1029858.peg.1824	431182.peg.1161	1076880.peg.531	1076877.peg.1803	1029865.peg.1554	1076878.peg.757	1029866.peg.977	1029867.peg.442	945153.peg.1784
28	28	1076881.peg.1449	1041535.peg.842	430947.peg.1610	945154.peg.186	1029864.peg.704	945155.peg.2110	1076870.peg.135	1029860.peg.1981	1041537.peg.1390	1076871.peg.1052	1017999.peg.781	1029861.peg.2204	1018002.peg.212	1076872.peg.1182	1029863.peg.314	1029862.peg.336	1076873.peg.1075	1076875.peg.1613	1029859.peg.1175	1029858.peg.351	431182.peg.387	1076880.peg.2503	1076877.peg.146	1029865.peg.855	1076878.peg.1456	1029866.peg.440	1029867.peg.640	945153.peg.462
28	28	1076881.peg.1451	1041535.peg.840	430947.peg.1612	945154.peg.184	1029864.peg.702	945155.peg.2108	1076870.peg.137	1029860.peg.1979	1041537.peg.1388	1076871.peg.1050	1017999.peg.779	1029861.peg.2206	1018002.peg.210	1076872.peg.1183	1029863.peg.315	1029862.peg.338	1076873.peg.1073	1076875.peg.1611	1029859.peg.1177	1029858.peg.353	431182.peg.385	1076880.peg.2501	1076877.peg.148	1029865.peg.857	1076878.peg.1458	1029866.peg.438	1029867.peg.642	945153.peg.464
28	28	1076881.peg.1904	1041535.peg.995	430947.peg.2326	945154.peg.1916	1029864.peg.38	945155.peg.1666	1076870.peg.2158	1029860.peg.473	1041537.peg.898	1076871.peg.532	1017999.peg.2303	1029861.peg.2216	1018002.peg.2094	1076872.peg.357	1029863.peg.1229	1029862.peg.1650	1076873.peg.2062	1076875.peg.1119	1029859.peg.1494	1029858.peg.1567	431182.peg.2808	1076880.peg.2092	1076877.peg.699	1029865.peg.1899	1076878.peg.1882	1029866.peg.2011	1029867.peg.1333	945153.peg.869
28	28	1076881.peg.1905	1041535.peg.996	430947.peg.2327	945154.peg.1915	1029864.peg.37	945155.peg.1665	1076870.peg.2157	1029860.peg.472	1041537.peg.897	1076871.peg.531	1017999.peg.2304	1029861.peg.2217	1018002.peg.2095	1076872.peg.356	1029863.peg.1228	1029862.peg.1651	1076873.peg.2061	1076875.peg.1118	1029859.peg.1495	1029858.peg.1568	431182.peg.2809	1076880.peg.2093	1076877.peg.700	1029865.peg.1898	1076878.peg.1883	1029866.peg.2010	1029867.peg.1332	945153.peg.870
28	28	1076881.peg.416	1041535.peg.1262	430947.peg.565	945154.peg.1170	1029864.peg.2172	945155.peg.905	1076870.peg.589	1029860.peg.1762	1041537.peg.134	1076871.peg.2034	1017999.peg.1787	1029861.peg.2236	1018002.peg.1101	1076872.peg.1585	1029863.peg.705	1029862.peg.2063	1076873.peg.628	1076875.peg.364	1029859.peg.892	1029858.peg.1286	431182.peg.1483	1076880.peg.845	1076877.peg.1542	1029865.peg.307	1076878.peg.426	1029866.peg.1895	1029867.peg.1818	945153.peg.1554
28	28	1076881.peg.889	1041535.peg.1970	430947.peg.1047	945154.peg.741	1029864.peg.1999	945155.peg.471	1076870.peg.330	1029860.peg.2234	1041537.peg.1932	1076871.peg.1612	1017999.peg.211	1029861.peg.2242	1018002.peg.1477	1076872.peg.661	1029863.peg.1996	1029862.peg.1317	1076873.peg.1609	1076875.peg.2116	1029859.peg.852	1029858.peg.588	431182.peg.1010	1076880.peg.376	1076877.peg.1949	1029865.peg.1218	1076878.peg.939	1029866.peg.796	1029867.peg.278	945153.peg.1938
28	28	1076881.peg.888	1041535.peg.1969	430947.peg.1046	945154.peg.742	1029864.peg.1998	945155.peg.472	1076870.peg.331	1029860.peg.2233	1041537.peg.1933	1076871.peg.1613	1017999.peg.210	1029861.peg.2244	1018002.peg.1479	1076872.peg.660	1029863.peg.1997	1029862.peg.1316	1076873.peg.1608	1076875.peg.2117	1029859.peg.853	1029858.peg.587	431182.peg.1011	1076880.peg.377	1076877.peg.1948	1029865.peg.1219	1076878.peg.938	1029866.peg.797	1029867.peg.279	945153.peg.1937
28	28	1076881.peg.1598	1041535.peg.691	430947.peg.1783	945154.peg.35	1029864.peg.554	945155.peg.1959	1076870.peg.1887	1029860.peg.714	1041537.peg.1229	1076871.peg.886	1017999.peg.389	1029861.peg.2248	1018002.peg.896	1076872.peg.314	1029863.peg.1190	1029862.peg.1698	1076873.peg.2024	1076875.peg.1456	1029859.peg.1024	1029858.peg.101	431182.peg.225	1076880.peg.2343	1076877.peg.314	1029865.peg.406	1076878.peg.1593	1029866.peg.25	1029867.peg.775	945153.peg.597
28	28	1076881.peg.1812	1041535.peg.2011	430947.peg.1779	945154.peg.2001	1029864.peg.424	945155.peg.1752	1076870.peg.386	1029860.peg.1963	1041537.peg.1029	1076871.peg.890	1017999.peg.615	1029861.peg.2252	1018002.peg.46	1076872.peg.592	1029863.peg.2067	1029862.peg.1246	1076873.peg.1539	1076875.peg.1233	1029859.peg.1159	1029858.peg.1459	431182.peg.2775	1076880.peg.2045	1076877.peg.310	1029865.peg.707	1076878.peg.1785	1029866.peg.110	1029867.peg.1919	945153.peg.782
28	28	1076881.peg.1593	1041535.peg.696	430947.peg.1776	945154.peg.40	1029864.peg.559	945155.peg.1964	1076870.peg.1248	1029860.peg.2383	1041537.peg.1234	1076871.peg.892	1017999.peg.617	1029861.peg.2254	1018002.peg.48	1076872.peg.720	1029863.peg.1937	1029862.peg.1376	1076873.peg.1668	1076875.peg.1460	1029859.peg.1028	1029858.peg.97	431182.peg.232	1076880.peg.2348	1076877.peg.308	1029865.peg.705	1076878.peg.1588	1029866.peg.30	1029867.peg.770	945153.peg.592
28	28	1076881.peg.1591	1041535.peg.698	430947.peg.1774	945154.peg.42	1029864.peg.561	945155.peg.1966	1076870.peg.1251	1029860.peg.2386	1041537.peg.1236	1076871.peg.894	1017999.peg.619	1029861.peg.2256	1018002.peg.50	1076872.peg.724	1029863.peg.1933	1029862.peg.1380	1076873.peg.1672	1076875.peg.1462	1029859.peg.1030	1029858.peg.95	431182.peg.234	1076880.peg.2350	1076877.peg.306	1029865.peg.703	1076878.peg.1586	1029866.peg.32	1029867.peg.768	945153.peg.590
28	28	1076881.peg.1590	1041535.peg.699	430947.peg.1773	945154.peg.43	1029864.peg.562	945155.peg.1967	1076870.peg.1252	1029860.peg.2387	1041537.peg.1237	1076871.peg.895	1017999.peg.620	1029861.peg.2257	1018002.peg.51	1076872.peg.725	1029863.peg.1932	1029862.peg.1381	1076873.peg.1673	1076875.peg.1463	1029859.peg.1031	1029858.peg.94	431182.peg.235	1076880.peg.2351	1076877.peg.305	1029865.peg.702	1076878.peg.1585	1029866.peg.33	1029867.peg.767	945153.peg.589
28	28	1076881.peg.1588	1041535.peg.701	430947.peg.1772	945154.peg.45	1029864.peg.564	945155.peg.1969	1076870.peg.1253	1029860.peg.2388	1041537.peg.1239	1076871.peg.897	1017999.peg.621	1029861.peg.2258	1018002.peg.52	1076872.peg.726	1029863.peg.1931	1029862.peg.1382	1076873.peg.1674	1076875.peg.1464	1029859.peg.1327	1029858.peg.169	431182.peg.236	1076880.peg.2352	1076877.peg.304	1029865.peg.701	1076878.peg.1583	1029866.peg.35	1029867.peg.765	945153.peg.588
28	28	1076881.peg.1587	1041535.peg.702	430947.peg.1771	945154.peg.47	1029864.peg.566	945155.peg.1971	1076870.peg.1255	1029860.peg.2390	1041537.peg.1240	1076871.peg.898	1017999.peg.622	1029861.peg.2259	1018002.peg.53	1076872.peg.727	1029863.peg.1929	1029862.peg.1385	1076873.peg.1676	1076875.peg.1465	1029859.peg.1326	1029858.peg.171	431182.peg.237	1076880.peg.2353	1076877.peg.303	1029865.peg.700	1076878.peg.1582	1029866.peg.36	1029867.peg.764	945153.peg.587
28	28	1076881.peg.1813	1041535.peg.2010	430947.peg.2184	945154.peg.2000	1029864.peg.423	945155.peg.1751	1076870.peg.1041	1029860.peg.66	1041537.peg.1028	1076871.peg.651	1017999.peg.1570	1029861.peg.226	1018002.peg.581	1076872.peg.1428	1029863.peg.567	1029862.peg.587	1076873.peg.829	1076875.peg.1232	1029859.peg.1158	1029858.peg.1458	431182.peg.2774	1076880.peg.2044	1076877.peg.579	1029865.peg.637	1076878.peg.1786	1029866.peg.112	1029867.peg.1921	945153.peg.783
28	28	1076881.peg.1586	1041535.peg.703	430947.peg.1770	945154.peg.48	1029864.peg.567	945155.peg.1972	1076870.peg.1256	1029860.peg.2391	1041537.peg.1241	1076871.peg.899	1017999.peg.623	1029861.peg.2260	1018002.peg.54	1076872.peg.728	1029863.peg.1928	1029862.peg.1386	1076873.peg.1677	1076875.peg.1466	1029859.peg.1325	1029858.peg.172	431182.peg.238	1076880.peg.2354	1076877.peg.302	1029865.peg.699	1076878.peg.1581	1029866.peg.37	1029867.peg.763	945153.peg.586
28	28	1076881.peg.1585	1041535.peg.704	430947.peg.1769	945154.peg.49	1029864.peg.568	945155.peg.1973	1076870.peg.1259	1029860.peg.2394	1041537.peg.1242	1076871.peg.900	1017999.peg.624	1029861.peg.2261	1018002.peg.55	1076872.peg.730	1029863.peg.1925	1029862.peg.1388	1076873.peg.1679	1076875.peg.1467	1029859.peg.1324	1029858.peg.173	431182.peg.239	1076880.peg.2355	1076877.peg.301	1029865.peg.698	1076878.peg.1580	1029866.peg.38	1029867.peg.762	945153.peg.585
28	28	1076881.peg.1584	1041535.peg.705	430947.peg.1768	945154.peg.50	1029864.peg.569	945155.peg.1974	1076870.peg.1260	1029860.peg.2395	1041537.peg.1243	1076871.peg.901	1017999.peg.625	1029861.peg.2262	1018002.peg.56	1076872.peg.731	1029863.peg.1924	1029862.peg.1389	1076873.peg.1680	1076875.peg.1468	1029859.peg.1323	1029858.peg.174	431182.peg.240	1076880.peg.2356	1076877.peg.300	1029865.peg.697	1076878.peg.1579	1029866.peg.39	1029867.peg.761	945153.peg.584
28	28	1076881.peg.1583	1041535.peg.706	430947.peg.1767	945154.peg.51	1029864.peg.570	945155.peg.1975	1076870.peg.1261	1029860.peg.2396	1041537.peg.1244	1076871.peg.902	1017999.peg.626	1029861.peg.2263	1018002.peg.57	1076872.peg.732	1029863.peg.1923	1029862.peg.1390	1076873.peg.1681	1076875.peg.1469	1029859.peg.1322	1029858.peg.175	431182.peg.241	1076880.peg.2357	1076877.peg.299	1029865.peg.696	1076878.peg.1578	1029866.peg.40	1029867.peg.760	945153.peg.583
28	28	1076881.peg.1582	1041535.peg.707	430947.peg.1766	945154.peg.52	1029864.peg.571	945155.peg.1976	1076870.peg.1262	1029860.peg.2397	1041537.peg.1245	1076871.peg.903	1017999.peg.627	1029861.peg.2264	1018002.peg.58	1076872.peg.733	1029863.peg.1922	1029862.peg.1391	1076873.peg.1682	1076875.peg.1470	1029859.peg.1321	1029858.peg.176	431182.peg.242	1076880.peg.2358	1076877.peg.298	1029865.peg.695	1076878.peg.1577	1029866.peg.41	1029867.peg.759	945153.peg.582
28	28	1076881.peg.1580	1041535.peg.709	430947.peg.1764	945154.peg.54	1029864.peg.573	945155.peg.1978	1076870.peg.1266	1029860.peg.344	1041537.peg.1248	1076871.peg.905	1017999.peg.629	1029861.peg.2266	1018002.peg.60	1076872.peg.737	1029863.peg.1918	1029862.peg.1394	1076873.peg.1685	1076875.peg.1472	1029859.peg.1319	1029858.peg.178	431182.peg.244	1076880.peg.2360	1076877.peg.296	1029865.peg.693	1076878.peg.1575	1029866.peg.43	1029867.peg.757	945153.peg.580
28	28	1076881.peg.681	1041535.peg.1320	430947.peg.864	945154.peg.942	1029864.peg.250	945155.peg.672	1076870.peg.473	1029860.peg.240	1041537.peg.2134	1076871.peg.1772	1017999.peg.2100	1029861.peg.2178	1018002.peg.1634	1076872.peg.504	1029863.peg.2141	1029862.peg.1162	1076873.peg.1453	1076875.peg.117	1029859.peg.1704	1029858.peg.1847	431182.peg.1187	1076880.peg.559	1076877.peg.1779	1029865.peg.1577	1076878.peg.735	1029866.peg.999	1029867.peg.464	945153.peg.1759
28	28	1076881.peg.664	1041535.peg.1303	430947.peg.840	945154.peg.958	1029864.peg.266	945155.peg.688	1076870.peg.987	1029860.peg.279	1041537.peg.2155	1076871.peg.1791	1017999.peg.507	1029861.peg.2160	1018002.peg.1652	1076872.peg.488	1029863.peg.2124	1029862.peg.1145	1076873.peg.1434	1076875.peg.136	1029859.peg.1685	1029858.peg.1866	431182.peg.1213	1076880.peg.588	1076877.peg.1762	1029865.peg.1594	1076878.peg.717	1029866.peg.1017	1029867.peg.484	945153.peg.1743
28	28	1076881.peg.666	1041535.peg.1305	430947.peg.842	945154.peg.956	1029864.peg.264	945155.peg.686	1076870.peg.491	1029860.peg.2040	1041537.peg.2152	1076871.peg.1789	1017999.peg.505	1029861.peg.2162	1018002.peg.1650	1076872.peg.489	1029863.peg.2126	1029862.peg.1146	1076873.peg.1435	1076875.peg.134	1029859.peg.1687	1029858.peg.1864	431182.peg.1211	1076880.peg.586	1076877.peg.1764	1029865.peg.1592	1076878.peg.719	1029866.peg.1015	1029867.peg.482	945153.peg.1745
28	28	1076881.peg.667	1041535.peg.1306	430947.peg.843	945154.peg.955	1029864.peg.263	945155.peg.685	1076870.peg.489	1029860.peg.2041	1041537.peg.2151	1076871.peg.1788	1017999.peg.504	1029861.peg.2163	1018002.peg.1649	1076872.peg.490	1029863.peg.2127	1029862.peg.1147	1076873.peg.1436	1076875.peg.133	1029859.peg.1688	1029858.peg.1863	431182.peg.1210	1076880.peg.585	1076877.peg.1765	1029865.peg.1591	1076878.peg.720	1029866.peg.1014	1029867.peg.481	945153.peg.1746
28	28	1076881.peg.672	1041535.peg.1311	430947.peg.851	945154.peg.950	1029864.peg.258	945155.peg.680	1076870.peg.485	1029860.peg.2219	1041537.peg.2146	1076871.peg.1781	1017999.peg.498	1029861.peg.2169	1018002.peg.1643	1076872.peg.494	1029863.peg.2132	1029862.peg.1151	1076873.peg.1441	1076875.peg.128	1029859.peg.1693	1029858.peg.1858	431182.peg.1201	1076880.peg.576	1076877.peg.1770	1029865.peg.1586	1076878.peg.725	1029866.peg.1009	1029867.peg.476	945153.peg.1751
28	28	1076881.peg.674	1041535.peg.1313	430947.peg.854	945154.peg.948	1029864.peg.256	945155.peg.678	1076870.peg.2233	1029860.peg.1507	1041537.peg.2144	1076871.peg.1780	1017999.peg.497	1029861.peg.2170	1018002.peg.1642	1076872.peg.2092	1029863.peg.1590	1029862.peg.792	1076873.peg.177	1076875.peg.126	1029859.peg.1695	1029858.peg.1856	431182.peg.1198	1076880.peg.573	1076877.peg.1771	1029865.peg.1585	1076878.peg.728	1029866.peg.1006	1029867.peg.474	945153.peg.1753
28	28	1076881.peg.675	1041535.peg.1314	430947.peg.860	945154.peg.947	1029864.peg.255	945155.peg.677	1076870.peg.477	1029860.peg.244	1041537.peg.2141	1076871.peg.1776	1017999.peg.2096	1029861.peg.2174	1018002.peg.1638	1076872.peg.499	1029863.peg.2137	1029862.peg.1158	1076873.peg.1449	1076875.peg.124	1029859.peg.1697	1029858.peg.1854	431182.peg.1191	1076880.peg.563	1076877.peg.1775	1029865.peg.1581	1076878.peg.730	1029866.peg.1004	1029867.peg.469	945153.peg.1754
28	28	1076881.peg.676	1041535.peg.1315	430947.peg.861	945154.peg.946	1029864.peg.254	945155.peg.676	1076870.peg.476	1029860.peg.243	1041537.peg.2140	1076871.peg.1775	1017999.peg.2097	1029861.peg.2175	1018002.peg.1637	1076872.peg.500	1029863.peg.2138	1029862.peg.1159	1076873.peg.1450	1076875.peg.123	1029859.peg.1698	1029858.peg.1853	431182.peg.1190	1076880.peg.562	1076877.peg.1776	1029865.peg.1580	1076878.peg.731	1029866.peg.1003	1029867.peg.468	945153.peg.1755
28	28	1076881.peg.677	1041535.peg.1316	430947.peg.862	945154.peg.945	1029864.peg.253	945155.peg.675	1076870.peg.475	1029860.peg.242	1041537.peg.2139	1076871.peg.1774	1017999.peg.2098	1029861.peg.2176	1018002.peg.1636	1076872.peg.501	1029863.peg.2139	1029862.peg.1160	1076873.peg.1451	1076875.peg.122	1029859.peg.1699	1029858.peg.1852	431182.peg.1189	1076880.peg.561	1076877.peg.1777	1029865.peg.1579	1076878.peg.732	1029866.peg.1002	1029867.peg.467	945153.peg.1756
28	28	1076881.peg.678	1041535.peg.1317	430947.peg.863	945154.peg.944	1029864.peg.252	945155.peg.674	1076870.peg.474	1029860.peg.241	1041537.peg.2138	1076871.peg.1773	1017999.peg.2099	1029861.peg.2177	1018002.peg.1635	1076872.peg.502	1029863.peg.2140	1029862.peg.1161	1076873.peg.1452	1076875.peg.121	1029859.peg.1700	1029858.peg.1851	431182.peg.1188	1076880.peg.560	1076877.peg.1778	1029865.peg.1578	1076878.peg.733	1029866.peg.1001	1029867.peg.466	945153.peg.1757
28	28	1076881.peg.1579	1041535.peg.710	430947.peg.1763	945154.peg.55	1029864.peg.574	945155.peg.1979	1076870.peg.1267	1029860.peg.343	1041537.peg.1249	1076871.peg.906	1017999.peg.630	1029861.peg.2267	1018002.peg.61	1076872.peg.738	1029863.peg.1917	1029862.peg.1395	1076873.peg.1686	1076875.peg.1473	1029859.peg.1318	1029858.peg.179	431182.peg.245	1076880.peg.2361	1076877.peg.295	1029865.peg.692	1076878.peg.1574	1029866.peg.44	1029867.peg.756	945153.peg.579
28	28	1076881.peg.682	1041535.peg.1321	430947.peg.865	945154.peg.941	1029864.peg.249	945155.peg.671	1076870.peg.472	1029860.peg.239	1041537.peg.2133	1076871.peg.1771	1017999.peg.2101	1029861.peg.2179	1018002.peg.1633	1076872.peg.505	1029863.peg.2142	1029862.peg.1163	1076873.peg.1454	1076875.peg.116	1029859.peg.1705	1029858.peg.1846	431182.peg.1186	1076880.peg.558	1076877.peg.1780	1029865.peg.1576	1076878.peg.736	1029866.peg.998	1029867.peg.463	945153.peg.1760
28	28	1076881.peg.685	1041535.peg.1324	430947.peg.868	945154.peg.933	1029864.peg.2036	945155.peg.663	1076870.peg.469	1029860.peg.236	1041537.peg.2130	1076871.peg.1768	1017999.peg.2104	1029861.peg.2182	1018002.peg.1630	1076872.peg.506	1029863.peg.2143	1029862.peg.1164	1076873.peg.1456	1076875.peg.115	1029859.peg.1706	1029858.peg.1845	431182.peg.1182	1076880.peg.552	1076877.peg.1783	1029865.peg.1573	1076878.peg.737	1029866.peg.997	1029867.peg.462	945153.peg.1763
28	28	1076881.peg.686	1041535.peg.1325	430947.peg.869	945154.peg.932	1029864.peg.2037	945155.peg.662	1076870.peg.468	1029860.peg.235	1041537.peg.2129	1076871.peg.1767	1017999.peg.2105	1029861.peg.2183	1018002.peg.1629	1076872.peg.507	1029863.peg.2144	1029862.peg.1165	1076873.peg.1457	1076875.peg.114	1029859.peg.1707	1029858.peg.1844	431182.peg.1181	1076880.peg.551	1076877.peg.1784	1029865.peg.1572	1076878.peg.738	1029866.peg.996	1029867.peg.461	945153.peg.1764
28	28	1076881.peg.687	1041535.peg.1326	430947.peg.871	945154.peg.930	1029864.peg.2039	945155.peg.660	1076870.peg.466	1029860.peg.319	1041537.peg.2128	1076871.peg.1765	1017999.peg.2107	1029861.peg.2185	1018002.peg.1627	1076872.peg.509	1029863.peg.2146	1029862.peg.1167	1076873.peg.1459	1076875.peg.113	1029859.peg.1709	1029858.peg.1843	431182.peg.1179	1076880.peg.549	1076877.peg.1786	1029865.peg.1570	1076878.peg.740	1029866.peg.994	1029867.peg.459	945153.peg.1766
28	28	1076881.peg.691	1041535.peg.1330	430947.peg.875	945154.peg.926	1029864.peg.2043	945155.peg.656	1076870.peg.463	1029860.peg.322	1041537.peg.2124	1076871.peg.1761	1017999.peg.2112	1029861.peg.2189	1018002.peg.1623	1076872.peg.512	1029863.peg.2150	1029862.peg.1172	1076873.peg.1464	1076875.peg.109	1029859.peg.1713	1029858.peg.1839	431182.peg.1175	1076880.peg.545	1076877.peg.1790	1029865.peg.1566	1076878.peg.744	1029866.peg.990	1029867.peg.455	945153.peg.1770
28	28	1076881.peg.692	1041535.peg.1331	430947.peg.876	945154.peg.925	1029864.peg.2044	945155.peg.655	1076870.peg.462	1029860.peg.323	1041537.peg.2123	1076871.peg.1760	1017999.peg.2113	1029861.peg.2190	1018002.peg.1622	1076872.peg.513	1029863.peg.2151	1029862.peg.1173	1076873.peg.1465	1076875.peg.108	1029859.peg.1714	1029858.peg.1838	431182.peg.1174	1076880.peg.544	1076877.peg.1791	1029865.peg.1565	1076878.peg.745	1029866.peg.989	1029867.peg.454	945153.peg.1771
28	28	1076881.peg.696	1041535.peg.1335	430947.peg.878	945154.peg.922	1029864.peg.2047	945155.peg.652	1076870.peg.1608	1029860.peg.700	1041537.peg.2119	1076871.peg.1758	1017999.peg.2115	1029861.peg.2192	1018002.peg.1620	1076872.peg.1467	1029863.peg.605	1029862.peg.2229	1076873.peg.733	1076875.peg.104	1029859.peg.1718	1029858.peg.1834	431182.peg.1172	1076880.peg.542	1076877.peg.1793	1029865.peg.1563	1076878.peg.748	1029866.peg.986	1029867.peg.451	945153.peg.1774
28	28	1076881.peg.697	1041535.peg.1336	430947.peg.880	945154.peg.921	1029864.peg.2048	945155.peg.651	1076870.peg.460	1029860.peg.325	1041537.peg.2118	1076871.peg.1757	1017999.peg.2117	1029861.peg.2194	1018002.peg.1618	1076872.peg.530	1029863.peg.2166	1029862.peg.1189	1076873.peg.1482	1076875.peg.103	1029859.peg.1719	1029858.peg.1833	431182.peg.1171	1076880.peg.541	1076877.peg.1794	1029865.peg.1562	1076878.peg.749	1029866.peg.985	1029867.peg.450	945153.peg.1775
28	28	1076881.peg.699	1041535.peg.1338	430947.peg.882	945154.peg.919	1029864.peg.2050	945155.peg.649	1076870.peg.458	1029860.peg.403	1041537.peg.2116	1076871.peg.1755	1017999.peg.2119	1029861.peg.2196	1018002.peg.1616	1076872.peg.532	1029863.peg.2168	1029862.peg.1191	1076873.peg.1484	1076875.peg.101	1029859.peg.1721	1029858.peg.1831	431182.peg.1168	1076880.peg.538	1076877.peg.1796	1029865.peg.1560	1076878.peg.751	1029866.peg.983	1029867.peg.448	945153.peg.1777
28	28	1076881.peg.700	1041535.peg.1339	430947.peg.883	945154.peg.918	1029864.peg.2051	945155.peg.648	1076870.peg.457	1029860.peg.404	1041537.peg.2115	1076871.peg.1754	1017999.peg.2120	1029861.peg.2197	1018002.peg.1615	1076872.peg.533	1029863.peg.2169	1029862.peg.1192	1076873.peg.1485	1076875.peg.100	1029859.peg.1722	1029858.peg.1830	431182.peg.1167	1076880.peg.537	1076877.peg.1797	1029865.peg.1559	1076878.peg.752	1029866.peg.982	1029867.peg.447	945153.peg.1778
28	28	1076881.peg.701	1041535.peg.1340	430947.peg.884	945154.peg.917	1029864.peg.2052	945155.peg.647	1076870.peg.455	1029860.peg.405	1041537.peg.2114	1076871.peg.1753	1017999.peg.2121	1029861.peg.2198	1018002.peg.1614	1076872.peg.534	1029863.peg.2170	1029862.peg.1193	1076873.peg.1486	1076875.peg.99	1029859.peg.1723	1029858.peg.1829	431182.peg.1166	1076880.peg.536	1076877.peg.1799	1029865.peg.1558	1076878.peg.753	1029866.peg.981	1029867.peg.446	945153.peg.1779
28	28	1076881.peg.702	1041535.peg.1341	430947.peg.885	945154.peg.916	1029864.peg.2053	945155.peg.646	1076870.peg.451	1029860.peg.1035	1041537.peg.2113	1076871.peg.1752	1017999.peg.2122	1029861.peg.2199	1018002.peg.1613	1076872.peg.537	1029863.peg.2173	1029862.peg.1196	1076873.peg.1489	1076875.peg.98	1029859.peg.1724	1029858.peg.1828	431182.peg.1165	1076880.peg.535	1076877.peg.1800	1029865.peg.1557	1076878.peg.754	1029866.peg.980	1029867.peg.445	945153.peg.1780
28	28	1076881.peg.1896	1041535.peg.987	430947.peg.2305	945154.peg.1924	1029864.peg.46	945155.peg.1674	1076870.peg.2177	1029860.peg.1357	1041537.peg.907	1076871.peg.547	1017999.peg.2288	1029861.peg.2353	1018002.peg.2079	1076872.peg.377	1029863.peg.1249	1029862.peg.1623	1076873.peg.2081	1076875.peg.1131	1029859.peg.502	1029858.peg.260	431182.peg.2675	1076880.peg.1945	1076877.peg.684	1029865.peg.1914	1076878.peg.1875	1029866.peg.2018	1029867.peg.1340	945153.peg.862
28	28	1076881.peg.1940	1041535.peg.1031	430947.peg.2362	945154.peg.1877	1029864.peg.1019	945155.peg.1626	1076870.peg.2115	1029860.peg.1688	1041537.peg.860	1076871.peg.493	1017999.peg.2342	1029861.peg.2321	1018002.peg.2133	1076872.peg.1700	1029863.peg.755	1029862.peg.1939	1076873.peg.578	1076875.peg.1087	1029859.peg.1526	1029858.peg.1599	431182.peg.2628	1076880.peg.1891	1076877.peg.739	1029865.peg.1860	1076878.peg.1914	1029866.peg.1977	1029867.peg.1299	945153.peg.906
28	28	1076881.peg.112	1041535.peg.166	430947.peg.189	945154.peg.1502	1029864.peg.1329	945155.peg.1258	1076870.peg.917	1029860.peg.505	1041537.peg.454	1076871.peg.2351	1017999.peg.1287	1029861.peg.2323	1018002.peg.1985	1076872.peg.156	1029863.peg.1033	1029862.peg.1851	1076873.peg.1873	1076875.peg.674	1029859.peg.577	1029858.peg.2207	431182.peg.1995	1076880.peg.1292	1076877.peg.1220	1029865.peg.1737	1076878.peg.107	1029866.peg.1130	1029867.peg.1174	945153.peg.1274
28	28	1076881.peg.113	1041535.peg.165	430947.peg.190	945154.peg.1501	1029864.peg.1328	945155.peg.1257	1076870.peg.916	1029860.peg.757	1041537.peg.453	1076871.peg.2350	1017999.peg.1286	1029861.peg.2324	1018002.peg.1984	1076872.peg.155	1029863.peg.1032	1029862.peg.1852	1076873.peg.1872	1076875.peg.673	1029859.peg.576	1029858.peg.2206	431182.peg.1994	1076880.peg.1291	1076877.peg.1221	1029865.peg.1736	1076878.peg.108	1029866.peg.1129	1029867.peg.1173	945153.peg.1275
28	28	1076881.peg.1993	1041535.peg.1084	430947.peg.2416	945154.peg.1822	1029864.peg.230	945155.peg.1572	1076870.peg.1897	1029860.peg.946	1041537.peg.805	1076871.peg.448	1017999.peg.1172	1029861.peg.2327	1018002.peg.41	1076872.peg.330	1029863.peg.1202	1029862.peg.1678	1076873.peg.2035	1076875.peg.1042	1029859.peg.1570	1029858.peg.1643	431182.peg.2580	1076880.peg.1847	1076877.peg.811	1029865.peg.1806	1076878.peg.1957	1029866.peg.1444	1029867.peg.1260	945153.peg.955
28	28	1076881.peg.1804	1041535.peg.2019	430947.peg.2171	945154.peg.2010	1029864.peg.1096	945155.peg.1761	1076870.peg.1048	1029860.peg.60	1041537.peg.1033	1076871.peg.658	1017999.peg.1562	1029861.peg.233	1018002.peg.588	1076872.peg.1427	1029863.peg.566	1029862.peg.586	1076873.peg.830	1076875.peg.1236	1029859.peg.197	1029858.peg.1461	431182.peg.2782	1076880.peg.2070	1076877.peg.572	1029865.peg.630	1076878.peg.1782	1029866.peg.1477	1029867.peg.1916	945153.peg.772
28	28	1076881.peg.2099	1041535.peg.1519	430947.peg.2516	945154.peg.1716	1029864.peg.495	945155.peg.1468	1076870.peg.1775	1029860.peg.1394	1041537.peg.687	1076871.peg.329	1017999.peg.1971	1029861.peg.2330	1018002.peg.2293	1076872.peg.130	1029863.peg.1006	1029862.peg.1876	1076873.peg.1847	1076875.peg.929	1029859.peg.298	1029858.peg.494	431182.peg.2462	1076880.peg.1723	1076877.peg.913	1029865.peg.24	1076878.peg.2068	1029866.peg.1334	1029867.peg.10	945153.peg.1072
28	28	1076881.peg.224	1041535.peg.54	430947.peg.326	945154.peg.1393	1029864.peg.1219	945155.peg.1148	1076870.peg.42	1029860.peg.1574	1041537.peg.339	1076871.peg.2251	1017999.peg.1184	1029861.peg.2333	1018002.peg.1883	1076872.peg.1071	1029863.peg.203	1029862.peg.224	1076873.peg.1184	1076875.peg.547	1029859.peg.101	1029858.peg.2088	431182.peg.1766	1076880.peg.1089	1076877.peg.1329	1029865.peg.740	1076878.peg.210	1029866.peg.207	1029867.peg.1077	945153.peg.1379
28	28	1076881.peg.1888	1041535.peg.979	430947.peg.2322	945154.peg.1933	1029864.peg.55	945155.peg.1683	1076870.peg.2162	1029860.peg.1809	1041537.peg.916	1076871.peg.535	1017999.peg.2300	1029861.peg.2341	1018002.peg.2091	1076872.peg.358	1029863.peg.1230	1029862.peg.1643	1076873.peg.2063	1076875.peg.1121	1029859.peg.1492	1029858.peg.1565	431182.peg.2662	1076880.peg.1932	1076877.peg.696	1029865.peg.1902	1076878.peg.1867	1029866.peg.2027	1029867.peg.1349	945153.peg.853
28	28	1076881.peg.1887	1041535.peg.978	430947.peg.2321	945154.peg.1934	1029864.peg.56	945155.peg.1684	1076870.peg.2163	1029860.peg.1810	1041537.peg.917	1076871.peg.536	1017999.peg.2299	1029861.peg.2342	1018002.peg.2090	1076872.peg.359	1029863.peg.1231	1029862.peg.1642	1076873.peg.2064	1076875.peg.1122	1029859.peg.1491	1029858.peg.1564	431182.peg.2663	1076880.peg.1933	1076877.peg.695	1029865.peg.1903	1076878.peg.1866	1029866.peg.2028	1029867.peg.1350	945153.peg.852
28	28	1076881.peg.1899	1041535.peg.990	430947.peg.2316	945154.peg.1921	1029864.peg.43	945155.peg.1671	1076870.peg.2168	1029860.peg.1815	1041537.peg.903	1076871.peg.541	1017999.peg.2294	1029861.peg.2347	1018002.peg.2085	1076872.peg.365	1029863.peg.1236	1029862.peg.1636	1076873.peg.2069	1076875.peg.1127	1029859.peg.498	1029858.peg.256	431182.peg.2668	1076880.peg.1938	1076877.peg.690	1029865.peg.1908	1076878.peg.1878	1029866.peg.2015	1029867.peg.1337	945153.peg.865
28	28	1076881.peg.1897	1041535.peg.988	430947.peg.2314	945154.peg.1923	1029864.peg.45	945155.peg.1673	1076870.peg.2170	1029860.peg.1817	1041537.peg.905	1076871.peg.543	1017999.peg.2292	1029861.peg.2349	1018002.peg.2083	1076872.peg.369	1029863.peg.1238	1029862.peg.1632	1076873.peg.2073	1076875.peg.1129	1029859.peg.500	1029858.peg.258	431182.peg.2670	1076880.peg.1940	1076877.peg.688	1029865.peg.1910	1076878.peg.1876	1029866.peg.2017	1029867.peg.1339	945153.peg.863
28	28	1076881.peg.2014	1041535.peg.1105	430947.peg.2309	945154.peg.1803	1029864.peg.212	945155.peg.1555	1076870.peg.1066	1029860.peg.1033	1041537.peg.789	1076871.peg.546	1017999.peg.2289	1029861.peg.2352	1018002.peg.2080	1076872.peg.712	1029863.peg.1945	1029862.peg.1368	1076873.peg.1660	1076875.peg.1028	1029859.peg.1584	1029858.peg.1657	431182.peg.2673	1076880.peg.1943	1076877.peg.685	1029865.peg.1913	1076878.peg.1972	1029866.peg.1429	1029867.peg.1244	945153.peg.973
28	28	1076881.peg.1542	1041535.peg.748	430947.peg.1718	945154.peg.96	1029864.peg.615	945155.peg.2020	1076870.peg.1307	1029860.peg.1711	1041537.peg.1293	1076871.peg.952	1017999.peg.677	1029861.peg.2315	1018002.peg.109	1076872.peg.783	1029863.peg.1874	1029862.peg.1440	1076873.peg.1730	1076875.peg.1511	1029859.peg.1280	1029858.peg.217	431182.peg.285	1076880.peg.2401	1076877.peg.249	1029865.peg.961	1076878.peg.1537	1029866.peg.361	1029867.peg.719	945153.peg.541
28	28	1076881.peg.1895	1041535.peg.986	430947.peg.2304	945154.peg.1925	1029864.peg.47	945155.peg.1675	1076870.peg.2178	1029860.peg.1356	1041537.peg.908	1076871.peg.548	1017999.peg.2287	1029861.peg.2354	1018002.peg.2078	1076872.peg.378	1029863.peg.1250	1029862.peg.1622	1076873.peg.2082	1076875.peg.1132	1029859.peg.503	1029858.peg.261	431182.peg.2676	1076880.peg.1946	1076877.peg.683	1029865.peg.1915	1076878.peg.1874	1029866.peg.2019	1029867.peg.1341	945153.peg.861
28	28	1076881.peg.1893	1041535.peg.984	430947.peg.2302	945154.peg.1927	1029864.peg.49	945155.peg.1677	1076870.peg.2181	1029860.peg.1353	1041537.peg.910	1076871.peg.550	1017999.peg.2285	1029861.peg.2356	1018002.peg.2076	1076872.peg.381	1029863.peg.1253	1029862.peg.1619	1076873.peg.2085	1076875.peg.1136	1029859.peg.507	1029858.peg.265	431182.peg.2678	1076880.peg.1948	1076877.peg.681	1029865.peg.1917	1076878.peg.1873	1029866.peg.2021	1029867.peg.1343	945153.peg.859
28	28	1076881.peg.1892	1041535.peg.983	430947.peg.2301	945154.peg.1928	1029864.peg.50	945155.peg.1678	1076870.peg.2185	1029860.peg.1350	1041537.peg.911	1076871.peg.551	1017999.peg.2284	1029861.peg.2357	1018002.peg.2075	1076872.peg.383	1029863.peg.1255	1029862.peg.1617	1076873.peg.2087	1076875.peg.1138	1029859.peg.509	1029858.peg.267	431182.peg.2679	1076880.peg.1949	1076877.peg.680	1029865.peg.1918	1076878.peg.1872	1029866.peg.2022	1029867.peg.1344	945153.peg.858
28	28	1076881.peg.1891	1041535.peg.982	430947.peg.2299	945154.peg.1929	1029864.peg.51	945155.peg.1679	1076870.peg.2191	1029860.peg.1345	1041537.peg.913	1076871.peg.552	1017999.peg.2283	1029861.peg.2358	1018002.peg.2074	1076872.peg.385	1029863.peg.1257	1029862.peg.1615	1076873.peg.2089	1076875.peg.1140	1029859.peg.511	1029858.peg.269	431182.peg.2680	1076880.peg.1950	1076877.peg.677	1029865.peg.1920	1076878.peg.1870	1029866.peg.2024	1029867.peg.1346	945153.peg.857
28	28	1076881.peg.1890	1041535.peg.981	430947.peg.2298	945154.peg.1930	1029864.peg.52	945155.peg.1680	1076870.peg.2193	1029860.peg.1343	1041537.peg.914	1076871.peg.553	1017999.peg.2282	1029861.peg.2359	1018002.peg.2073	1076872.peg.386	1029863.peg.1258	1029862.peg.1614	1076873.peg.2090	1076875.peg.1141	1029859.peg.512	1029858.peg.270	431182.peg.2681	1076880.peg.1951	1076877.peg.676	1029865.peg.1921	1076878.peg.1869	1029866.peg.2025	1029867.peg.1347	945153.peg.856
28	28	1076881.peg.1882	1041535.peg.973	430947.peg.2278	945154.peg.1939	1029864.peg.61	945155.peg.1689	1076870.peg.2199	1029860.peg.1337	1041537.peg.924	1076871.peg.566	1017999.peg.2270	1029861.peg.2371	1018002.peg.2061	1076872.peg.397	1029863.peg.1270	1029862.peg.1601	1076873.peg.2102	1076875.peg.1147	1029859.peg.518	1029858.peg.276	431182.peg.2690	1076880.peg.1960	1076877.peg.666	1029865.peg.1934	1076878.peg.1860	1029866.peg.2034	1029867.peg.1355	945153.peg.847
28	28	1076881.peg.1880	1041535.peg.971	430947.peg.2276	945154.peg.1941	1029864.peg.63	945155.peg.1691	1076870.peg.2201	1029860.peg.1335	1041537.peg.926	1076871.peg.568	1017999.peg.2268	1029861.peg.2373	1018002.peg.2059	1076872.peg.399	1029863.peg.1272	1029862.peg.1599	1076873.peg.2104	1076875.peg.1149	1029859.peg.520	1029858.peg.278	431182.peg.2692	1076880.peg.1962	1076877.peg.664	1029865.peg.1936	1076878.peg.1858	1029866.peg.2036	1029867.peg.1357	945153.peg.845
28	28	1076881.peg.1877	1041535.peg.968	430947.peg.2273	945154.peg.1944	1029864.peg.66	945155.peg.1694	1076870.peg.2204	1029860.peg.1332	1041537.peg.929	1076871.peg.571	1017999.peg.2265	1029861.peg.2376	1018002.peg.2056	1076872.peg.402	1029863.peg.1275	1029862.peg.1596	1076873.peg.2107	1076875.peg.1152	1029859.peg.523	1029858.peg.281	431182.peg.2695	1076880.peg.1965	1076877.peg.658	1029865.peg.1939	1076878.peg.1855	1029866.peg.2039	1029867.peg.1360	945153.peg.842
28	28	1076881.peg.1876	1041535.peg.967	430947.peg.2272	945154.peg.1945	1029864.peg.67	945155.peg.1695	1076870.peg.2205	1029860.peg.1331	1041537.peg.930	1076871.peg.572	1017999.peg.2264	1029861.peg.2377	1018002.peg.2055	1076872.peg.403	1029863.peg.1276	1029862.peg.1595	1076873.peg.2108	1076875.peg.1153	1029859.peg.524	1029858.peg.282	431182.peg.2696	1076880.peg.1966	1076877.peg.657	1029865.peg.1940	1076878.peg.1854	1029866.peg.2040	1029867.peg.1361	945153.peg.841
28	28	1076881.peg.1875	1041535.peg.966	430947.peg.2271	945154.peg.1946	1029864.peg.68	945155.peg.1696	1076870.peg.2206	1029860.peg.1330	1041537.peg.931	1076871.peg.573	1017999.peg.2263	1029861.peg.2378	1018002.peg.2054	1076872.peg.409	1029863.peg.1283	1029862.peg.1589	1076873.peg.2140	1076875.peg.1154	1029859.peg.525	1029858.peg.283	431182.peg.2697	1076880.peg.1967	1076877.peg.656	1029865.peg.1941	1076878.peg.1853	1029866.peg.2041	1029867.peg.1362	945153.peg.840
28	28	1076881.peg.1562	1041535.peg.728	430947.peg.1740	945154.peg.73	1029864.peg.592	945155.peg.1997	1076870.peg.1288	1029860.peg.2328	1041537.peg.1267	1076871.peg.926	1017999.peg.651	1029861.peg.2288	1018002.peg.82	1076872.peg.764	1029863.peg.1892	1029862.peg.1421	1076873.peg.1711	1076875.peg.1492	1029859.peg.1299	1029858.peg.198	431182.peg.264	1076880.peg.2380	1076877.peg.275	1029865.peg.987	1076878.peg.1556	1029866.peg.342	1029867.peg.738	945153.peg.561
28	28	1076881.peg.1578	1041535.peg.711	430947.peg.1762	945154.peg.56	1029864.peg.575	945155.peg.1980	1076870.peg.1268	1029860.peg.342	1041537.peg.1250	1076871.peg.907	1017999.peg.631	1029861.peg.2268	1018002.peg.62	1076872.peg.739	1029863.peg.1916	1029862.peg.1396	1076873.peg.1687	1076875.peg.1474	1029859.peg.1317	1029858.peg.180	431182.peg.246	1076880.peg.2362	1076877.peg.294	1029865.peg.691	1076878.peg.1573	1029866.peg.45	1029867.peg.755	945153.peg.578
28	28	1076881.peg.1577	1041535.peg.712	430947.peg.1761	945154.peg.57	1029864.peg.576	945155.peg.1981	1076870.peg.1269	1029860.peg.341	1041537.peg.1251	1076871.peg.908	1017999.peg.632	1029861.peg.2269	1018002.peg.63	1076872.peg.740	1029863.peg.1915	1029862.peg.1397	1076873.peg.1688	1076875.peg.1475	1029859.peg.1316	1029858.peg.181	431182.peg.247	1076880.peg.2363	1076877.peg.293	1029865.peg.690	1076878.peg.1572	1029866.peg.46	1029867.peg.754	945153.peg.577
28	28	1076881.peg.44	1041535.peg.234	430947.peg.1778	945154.peg.1566	1029864.peg.1498	945155.peg.1320	1076870.peg.1349	1029860.peg.2372	1041537.peg.526	1076871.peg.652	1017999.peg.1569	1029861.peg.227	1018002.peg.582	1076872.peg.1614	1029863.peg.736	1029862.peg.1919	1076873.peg.598	1076875.peg.746	1029859.peg.1653	1029858.peg.1116	431182.peg.2776	1076880.peg.2046	1076877.peg.578	1029865.peg.636	1076878.peg.50	1029866.peg.1186	1029867.peg.1590	945153.peg.1207
28	28	1076881.peg.1576	1041535.peg.713	430947.peg.1758	945154.peg.58	1029864.peg.577	945155.peg.1982	1076870.peg.1271	1029860.peg.258	1041537.peg.1252	1076871.peg.910	1017999.peg.635	1029861.peg.2271	1018002.peg.65	1076872.peg.744	1029863.peg.1911	1029862.peg.1401	1076873.peg.1692	1076875.peg.1477	1029859.peg.1314	1029858.peg.183	431182.peg.249	1076880.peg.2365	1076877.peg.291	1029865.peg.688	1076878.peg.1570	1029866.peg.48	1029867.peg.752	945153.peg.576
28	28	1076881.peg.1575	1041535.peg.714	430947.peg.1757	945154.peg.59	1029864.peg.578	945155.peg.1983	1076870.peg.1272	1029860.peg.257	1041537.peg.1253	1076871.peg.911	1017999.peg.636	1029861.peg.2272	1018002.peg.66	1076872.peg.745	1029863.peg.1910	1029862.peg.1402	1076873.peg.1693	1076875.peg.1478	1029859.peg.1313	1029858.peg.184	431182.peg.250	1076880.peg.2366	1076877.peg.290	1029865.peg.1002	1076878.peg.1569	1029866.peg.49	1029867.peg.751	945153.peg.575
28	28	1076881.peg.1573	1041535.peg.717	430947.peg.1754	945154.peg.62	1029864.peg.581	945155.peg.1986	1076870.peg.1274	1029860.peg.255	1041537.peg.1256	1076871.peg.914	1017999.peg.639	1029861.peg.2275	1018002.peg.69	1076872.peg.749	1029863.peg.1906	1029862.peg.1406	1076873.peg.1697	1076875.peg.1481	1029859.peg.1310	1029858.peg.187	431182.peg.253	1076880.peg.2369	1076877.peg.287	1029865.peg.999	1076878.peg.1567	1029866.peg.51	1029867.peg.749	945153.peg.572
28	28	1076881.peg.1572	1041535.peg.718	430947.peg.1753	945154.peg.63	1029864.peg.582	945155.peg.1987	1076870.peg.1275	1029860.peg.863	1041537.peg.1257	1076871.peg.915	1017999.peg.640	1029861.peg.2276	1018002.peg.70	1076872.peg.751	1029863.peg.1904	1029862.peg.1408	1076873.peg.1699	1076875.peg.1482	1029859.peg.1309	1029858.peg.188	431182.peg.254	1076880.peg.2370	1076877.peg.286	1029865.peg.998	1076878.peg.1566	1029866.peg.52	1029867.peg.748	945153.peg.571
28	28	1076881.peg.1571	1041535.peg.719	430947.peg.1752	945154.peg.64	1029864.peg.583	945155.peg.1988	1076870.peg.1277	1029860.peg.861	1041537.peg.1258	1076871.peg.916	1017999.peg.641	1029861.peg.2277	1018002.peg.71	1076872.peg.754	1029863.peg.1902	1029862.peg.1410	1076873.peg.1702	1076875.peg.1483	1029859.peg.1308	1029858.peg.189	431182.peg.255	1076880.peg.2371	1076877.peg.285	1029865.peg.997	1076878.peg.1565	1029866.peg.53	1029867.peg.747	945153.peg.570
28	28	1076881.peg.1569	1041535.peg.721	430947.peg.1750	945154.peg.66	1029864.peg.585	945155.peg.1990	1076870.peg.1279	1029860.peg.858	1041537.peg.1260	1076871.peg.918	1017999.peg.643	1029861.peg.2279	1018002.peg.73	1076872.peg.756	1029863.peg.1900	1029862.peg.1412	1076873.peg.1704	1076875.peg.1485	1029859.peg.1306	1029858.peg.191	431182.peg.257	1076880.peg.2373	1076877.peg.283	1029865.peg.995	1076878.peg.1563	1029866.peg.55	1029867.peg.745	945153.peg.568
28	28	1076881.peg.1568	1041535.peg.722	430947.peg.1746	945154.peg.67	1029864.peg.586	945155.peg.1991	1076870.peg.1280	1029860.peg.1393	1041537.peg.1261	1076871.peg.919	1017999.peg.644	1029861.peg.2281	1018002.peg.75	1076872.peg.758	1029863.peg.1898	1029862.peg.1414	1076873.peg.1705	1076875.peg.1486	1029859.peg.1305	1029858.peg.192	431182.peg.258	1076880.peg.2374	1076877.peg.282	1029865.peg.994	1076878.peg.1562	1029866.peg.336	1029867.peg.744	945153.peg.567
28	28	1076881.peg.1567	1041535.peg.723	430947.peg.1745	945154.peg.68	1029864.peg.587	945155.peg.1992	1076870.peg.1282	1029860.peg.1391	1041537.peg.1262	1076871.peg.920	1017999.peg.645	1029861.peg.2282	1018002.peg.76	1076872.peg.759	1029863.peg.1897	1029862.peg.1416	1076873.peg.1706	1076875.peg.1487	1029859.peg.1304	1029858.peg.193	431182.peg.259	1076880.peg.2375	1076877.peg.281	1029865.peg.993	1076878.peg.1561	1029866.peg.337	1029867.peg.743	945153.peg.566
28	28	1076881.peg.1565	1041535.peg.725	430947.peg.1743	945154.peg.70	1029864.peg.589	945155.peg.1994	1076870.peg.1285	1029860.peg.2325	1041537.peg.1264	1076871.peg.923	1017999.peg.648	1029861.peg.2285	1018002.peg.79	1076872.peg.761	1029863.peg.1895	1029862.peg.1418	1076873.peg.1708	1076875.peg.1489	1029859.peg.1302	1029858.peg.195	431182.peg.261	1076880.peg.2377	1076877.peg.278	1029865.peg.990	1076878.peg.1559	1029866.peg.339	1029867.peg.741	945153.peg.564
28	28	1076881.peg.1564	1041535.peg.726	430947.peg.1742	945154.peg.71	1029864.peg.590	945155.peg.1995	1076870.peg.1286	1029860.peg.2326	1041537.peg.1265	1076871.peg.924	1017999.peg.649	1029861.peg.2286	1018002.peg.80	1076872.peg.762	1029863.peg.1894	1029862.peg.1419	1076873.peg.1709	1076875.peg.1490	1029859.peg.1301	1029858.peg.196	431182.peg.262	1076880.peg.2378	1076877.peg.277	1029865.peg.989	1076878.peg.1558	1029866.peg.340	1029867.peg.740	945153.peg.563
28	28	1076881.peg.1563	1041535.peg.727	430947.peg.1741	945154.peg.72	1029864.peg.591	945155.peg.1996	1076870.peg.1287	1029860.peg.2327	1041537.peg.1266	1076871.peg.925	1017999.peg.650	1029861.peg.2287	1018002.peg.81	1076872.peg.763	1029863.peg.1893	1029862.peg.1420	1076873.peg.1710	1076875.peg.1491	1029859.peg.1300	1029858.peg.197	431182.peg.263	1076880.peg.2379	1076877.peg.276	1029865.peg.988	1076878.peg.1557	1029866.peg.341	1029867.peg.739	945153.peg.562
28	28	1076881.peg.1561	1041535.peg.729	430947.peg.1739	945154.peg.74	1029864.peg.593	945155.peg.1998	1076870.peg.1289	1029860.peg.2329	1041537.peg.1268	1076871.peg.927	1017999.peg.652	1029861.peg.2289	1018002.peg.83	1076872.peg.765	1029863.peg.1891	1029862.peg.1422	1076873.peg.1712	1076875.peg.1493	1029859.peg.1298	1029858.peg.199	431182.peg.265	1076880.peg.2381	1076877.peg.274	1029865.peg.986	1076878.peg.1555	1029866.peg.343	1029867.peg.737	945153.peg.560
28	28	1076881.peg.1560	1041535.peg.730	430947.peg.1738	945154.peg.75	1029864.peg.594	945155.peg.1999	1076870.peg.1290	1029860.peg.2330	1041537.peg.1269	1076871.peg.928	1017999.peg.653	1029861.peg.2290	1018002.peg.84	1076872.peg.766	1029863.peg.1890	1029862.peg.1423	1076873.peg.1713	1076875.peg.1494	1029859.peg.1297	1029858.peg.200	431182.peg.266	1076880.peg.2382	1076877.peg.273	1029865.peg.985	1076878.peg.1554	1029866.peg.344	1029867.peg.736	945153.peg.559
28	28	1076881.peg.1559	1041535.peg.731	430947.peg.1737	945154.peg.76	1029864.peg.595	945155.peg.2000	1076870.peg.1291	1029860.peg.1727	1041537.peg.1270	1076871.peg.929	1017999.peg.654	1029861.peg.2291	1018002.peg.85	1076872.peg.767	1029863.peg.1889	1029862.peg.1424	1076873.peg.1714	1076875.peg.1495	1029859.peg.1296	1029858.peg.201	431182.peg.267	1076880.peg.2383	1076877.peg.272	1029865.peg.984	1076878.peg.1553	1029866.peg.345	1029867.peg.735	945153.peg.558
28	28	1076881.peg.1558	1041535.peg.732	430947.peg.1736	945154.peg.77	1029864.peg.596	945155.peg.2001	1076870.peg.1292	1029860.peg.1726	1041537.peg.1271	1076871.peg.930	1017999.peg.655	1029861.peg.2292	1018002.peg.86	1076872.peg.768	1029863.peg.1888	1029862.peg.1425	1076873.peg.1715	1076875.peg.1496	1029859.peg.1295	1029858.peg.202	431182.peg.268	1076880.peg.2384	1076877.peg.271	1029865.peg.983	1076878.peg.1552	1029866.peg.346	1029867.peg.734	945153.peg.557
28	28	1076881.peg.1557	1041535.peg.733	430947.peg.1735	945154.peg.78	1029864.peg.597	945155.peg.2002	1076870.peg.1293	1029860.peg.1725	1041537.peg.1272	1076871.peg.931	1017999.peg.656	1029861.peg.2293	1018002.peg.87	1076872.peg.769	1029863.peg.1887	1029862.peg.1426	1076873.peg.1716	1076875.peg.1497	1029859.peg.1294	1029858.peg.203	431182.peg.269	1076880.peg.2385	1076877.peg.270	1029865.peg.982	1076878.peg.1551	1029866.peg.347	1029867.peg.733	945153.peg.556
28	28	1076881.peg.1556	1041535.peg.734	430947.peg.1734	945154.peg.79	1029864.peg.598	945155.peg.2003	1076870.peg.1294	1029860.peg.1724	1041537.peg.1273	1076871.peg.932	1017999.peg.657	1029861.peg.2295	1018002.peg.89	1076872.peg.770	1029863.peg.1886	1029862.peg.1427	1076873.peg.1717	1076875.peg.1498	1029859.peg.1293	1029858.peg.204	431182.peg.270	1076880.peg.2386	1076877.peg.269	1029865.peg.981	1076878.peg.1550	1029866.peg.348	1029867.peg.732	945153.peg.555
28	28	1076881.peg.1555	1041535.peg.735	430947.peg.1733	945154.peg.80	1029864.peg.599	945155.peg.2004	1076870.peg.1295	1029860.peg.1723	1041537.peg.1274	1076871.peg.933	1017999.peg.658	1029861.peg.2296	1018002.peg.90	1076872.peg.771	1029863.peg.1885	1029862.peg.1428	1076873.peg.1718	1076875.peg.1499	1029859.peg.1292	1029858.peg.205	431182.peg.271	1076880.peg.2387	1076877.peg.268	1029865.peg.980	1076878.peg.1549	1029866.peg.349	1029867.peg.731	945153.peg.554
28	28	1076881.peg.1554	1041535.peg.736	430947.peg.1732	945154.peg.81	1029864.peg.600	945155.peg.2005	1076870.peg.1296	1029860.peg.1722	1041537.peg.1275	1076871.peg.934	1017999.peg.659	1029861.peg.2297	1018002.peg.91	1076872.peg.772	1029863.peg.1884	1029862.peg.1429	1076873.peg.1719	1076875.peg.1500	1029859.peg.1291	1029858.peg.206	431182.peg.272	1076880.peg.2388	1076877.peg.267	1029865.peg.979	1076878.peg.1548	1029866.peg.350	1029867.peg.730	945153.peg.553
28	28	1076881.peg.1552	1041535.peg.738	430947.peg.1730	945154.peg.83	1029864.peg.602	945155.peg.2007	1076870.peg.1298	1029860.peg.1720	1041537.peg.1277	1076871.peg.936	1017999.peg.661	1029861.peg.2299	1018002.peg.93	1076872.peg.774	1029863.peg.1882	1029862.peg.1431	1076873.peg.1721	1076875.peg.1502	1029859.peg.1289	1029858.peg.208	431182.peg.274	1076880.peg.2390	1076877.peg.265	1029865.peg.977	1076878.peg.1546	1029866.peg.352	1029867.peg.728	945153.peg.551
28	28	1076881.peg.1550	1041535.peg.740	430947.peg.1726	945154.peg.85	1029864.peg.604	945155.peg.2009	1076870.peg.1301	1029860.peg.1716	1041537.peg.1279	1076871.peg.940	1017999.peg.665	1029861.peg.2303	1018002.peg.97	1076872.peg.778	1029863.peg.1879	1029862.peg.1435	1076873.peg.1725	1076875.peg.1504	1029859.peg.1287	1029858.peg.210	431182.peg.277	1076880.peg.2393	1076877.peg.261	1029865.peg.973	1076878.peg.1544	1029866.peg.354	1029867.peg.726	945153.peg.549
28	28	1076881.peg.1810	1041535.peg.2013	430947.peg.2176	945154.peg.2003	1029864.peg.426	945155.peg.1754	1076870.peg.1044	1029860.peg.64	1041537.peg.1032	1076871.peg.656	1017999.peg.1565	1029861.peg.231	1018002.peg.586	1076872.peg.1425	1029863.peg.564	1029862.peg.583	1076873.peg.832	1076875.peg.1234	1029859.peg.198	1029858.peg.1460	431182.peg.2777	1076880.peg.2066	1076877.peg.574	1029865.peg.632	1076878.peg.1784	1029866.peg.1475	1029867.peg.1918	945153.peg.780
28	28	1076881.peg.1549	1041535.peg.741	430947.peg.1723	945154.peg.87	1029864.peg.606	945155.peg.2011	1076870.peg.1302	1029860.peg.1715	1041537.peg.1281	1076871.peg.947	1017999.peg.672	1029861.peg.2310	1018002.peg.104	1076872.peg.779	1029863.peg.1878	1029862.peg.1436	1076873.peg.1726	1076875.peg.1505	1029859.peg.1286	1029858.peg.211	431182.peg.280	1076880.peg.2396	1076877.peg.254	1029865.peg.966	1076878.peg.1542	1029866.peg.356	1029867.peg.724	945153.peg.548
28	28	1076881.peg.1544	1041535.peg.746	430947.peg.1720	945154.peg.94	1029864.peg.613	945155.peg.2018	1076870.peg.1305	1029860.peg.1713	1041537.peg.1291	1076871.peg.950	1017999.peg.675	1029861.peg.2313	1018002.peg.107	1076872.peg.781	1029863.peg.1876	1029862.peg.1438	1076873.peg.1728	1076875.peg.1509	1029859.peg.1282	1029858.peg.215	431182.peg.283	1076880.peg.2399	1076877.peg.251	1029865.peg.963	1076878.peg.1539	1029866.peg.359	1029867.peg.721	945153.peg.543
28	28	1076881.peg.1543	1041535.peg.747	430947.peg.1719	945154.peg.95	1029864.peg.614	945155.peg.2019	1076870.peg.1306	1029860.peg.1712	1041537.peg.1292	1076871.peg.951	1017999.peg.676	1029861.peg.2314	1018002.peg.108	1076872.peg.782	1029863.peg.1875	1029862.peg.1439	1076873.peg.1729	1076875.peg.1510	1029859.peg.1281	1029858.peg.216	431182.peg.284	1076880.peg.2400	1076877.peg.250	1029865.peg.962	1076878.peg.1538	1029866.peg.360	1029867.peg.720	945153.peg.542
28	28	1076881.peg.13	1041535.peg.265	430947.peg.10	945154.peg.1600	1029864.peg.1463	945155.peg.1353	1076870.peg.1734	1029860.peg.942	1041537.peg.572	1076871.peg.216	1017999.peg.2404	1029861.peg.2005	1018002.peg.1781	1076872.peg.25	1029863.peg.1714	1029862.peg.675	1076873.peg.60	1076875.peg.784	1029859.peg.2064	1029858.peg.988	431182.peg.2200	1076880.peg.1481	1076877.peg.1060	1029865.peg.1989	1076878.peg.11	1029866.peg.1217	1029867.peg.1621	945153.peg.1184
28	28	1076881.peg.1134	1041535.peg.544	430947.peg.1388	945154.peg.509	1029864.peg.1850	945155.peg.214	1076870.peg.1392	1029860.peg.779	1041537.peg.1688	1076871.peg.1397	1017999.peg.1133	1029861.peg.1957	1018002.peg.526	1076872.peg.871	1029863.peg.5	1029862.peg.21	1076873.peg.1386	1076875.peg.1900	1029859.peg.589	1029858.peg.848	431182.peg.646	1076880.peg.2750	1076877.peg.2146	1029865.peg.1229	1076878.peg.1144	1029866.peg.729	1029867.peg.1385	945153.peg.170
28	28	1076881.peg.1133	1041535.peg.543	430947.peg.1389	945154.peg.510	1029864.peg.1849	945155.peg.215	1076870.peg.1391	1029860.peg.778	1041537.peg.1689	1076871.peg.1398	1017999.peg.1132	1029861.peg.1958	1018002.peg.527	1076872.peg.870	1029863.peg.4	1029862.peg.20	1076873.peg.1387	1076875.peg.1901	1029859.peg.588	1029858.peg.849	431182.peg.645	1076880.peg.2749	1076877.peg.2145	1029865.peg.1228	1076878.peg.1143	1029866.peg.730	1029867.peg.1384	945153.peg.169
28	28	1076881.peg.1131	1041535.peg.541	430947.peg.1391	945154.peg.512	1029864.peg.1847	945155.peg.217	1076870.peg.1389	1029860.peg.776	1041537.peg.1691	1076871.peg.1400	1017999.peg.1130	1029861.peg.1960	1018002.peg.529	1076872.peg.868	1029863.peg.2	1029862.peg.18	1076873.peg.1389	1076875.peg.1903	1029859.peg.586	1029858.peg.851	431182.peg.643	1076880.peg.2747	1076877.peg.2143	1029865.peg.1226	1076878.peg.1141	1029866.peg.732	1029867.peg.1382	945153.peg.167
28	28	1076881.peg.1500	1041535.peg.790	430947.peg.1607	945154.peg.137	1029864.peg.656	945155.peg.2061	1076870.peg.1344	1029860.peg.2367	1041537.peg.1343	1076871.peg.1059	1017999.peg.788	1029861.peg.1963	1018002.peg.219	1076872.peg.828	1029863.peg.1828	1029862.peg.1486	1076873.peg.1777	1076875.peg.1567	1029859.peg.1223	1029858.peg.883	431182.peg.390	1076880.peg.2506	1076877.peg.139	1029865.peg.848	1076878.peg.1503	1029866.peg.395	1029867.peg.685	945153.peg.507
28	28	1076881.peg.28	1041535.peg.250	430947.peg.23	945154.peg.1581	1029864.peg.1483	945155.peg.1335	1076870.peg.1916	1029860.peg.173	1041537.peg.559	1076871.peg.204	1017999.peg.2415	1029861.peg.1994	1018002.peg.1770	1076872.peg.1773	1029863.peg.833	1029862.peg.2005	1076873.peg.503	1076875.peg.773	1029859.peg.2054	1029858.peg.1024	431182.peg.2185	1076880.peg.1467	1076877.peg.1089	1029865.peg.1978	1076878.peg.26	1029866.peg.1202	1029867.peg.1606	945153.peg.1195
28	28	1076881.peg.27	1041535.peg.251	430947.peg.22	945154.peg.1582	1029864.peg.1482	945155.peg.1336	1076870.peg.1276	1029860.peg.862	1041537.peg.560	1076871.peg.205	1017999.peg.2414	1029861.peg.1995	1018002.peg.1771	1076872.peg.753	1029863.peg.1903	1029862.peg.1409	1076873.peg.1701	1076875.peg.774	1029859.peg.2055	1029858.peg.1023	431182.peg.2186	1076880.peg.1468	1076877.peg.1088	1029865.peg.1979	1076878.peg.25	1029866.peg.1203	1029867.peg.1607	945153.peg.1194
28	28	1076881.peg.714	1041535.peg.1353	430947.peg.2173	945154.peg.899	1029864.peg.2070	945155.peg.629	1076870.peg.2045	1029860.peg.2352	1041537.peg.2098	1076871.peg.211	1017999.peg.2408	1029861.peg.2001	1018002.peg.1777	1076872.peg.1601	1029863.peg.722	1029862.peg.2047	1076873.peg.612	1076875.peg.86	1029859.peg.1736	1029858.peg.1816	431182.peg.2195	1076880.peg.1476	1076877.peg.1082	1029865.peg.1985	1076878.peg.771	1029866.peg.962	1029867.peg.427	945153.peg.1793
28	28	1076881.peg.1135	1041535.peg.545	430947.peg.1387	945154.peg.508	1029864.peg.1851	945155.peg.213	1076870.peg.1393	1029860.peg.780	1041537.peg.1687	1076871.peg.1396	1017999.peg.1134	1029861.peg.1956	1018002.peg.525	1076872.peg.872	1029863.peg.6	1029862.peg.22	1076873.peg.1385	1076875.peg.1899	1029859.peg.590	1029858.peg.847	431182.peg.647	1076880.peg.2751	1076877.peg.2147	1029865.peg.1230	1076878.peg.1145	1029866.peg.728	1029867.peg.1386	945153.peg.171
28	28	1076881.peg.2067	1041535.peg.1551	430947.peg.2488	945154.peg.1739	1029864.peg.382	945155.peg.1491	1076870.peg.1800	1029860.peg.1644	1041537.peg.724	1076871.peg.369	1017999.peg.2017	1029861.peg.201	1018002.peg.2258	1076872.peg.255	1029863.peg.1132	1029862.peg.1752	1076873.peg.1970	1076875.peg.961	1029859.peg.1392	1029858.peg.442	431182.peg.2500	1076880.peg.1758	1076877.peg.888	1029865.peg.49	1076878.peg.2042	1029866.peg.1360	1029867.peg.1977	945153.peg.1029
28	28	1076881.peg.5	1041535.peg.273	430947.peg.5	945154.peg.1609	1029864.peg.1454	945155.peg.1362	1076870.peg.1728	1029860.peg.26	1041537.peg.584	1076871.peg.222	1017999.peg.2398	1029861.peg.2011	1018002.peg.1787	1076872.peg.5	1029863.peg.1689	1029862.peg.697	1076873.peg.84	1076875.peg.790	1029859.peg.2070	1029858.peg.1000	431182.peg.2205	1076880.peg.1486	1076877.peg.1054	1029865.peg.1995	1076878.peg.5	1029866.peg.1222	1029867.peg.1627	945153.peg.1175
28	28	1076881.peg.3	1041535.peg.275	430947.peg.3	945154.peg.1611	1029864.peg.1452	945155.peg.1364	1076870.peg.1725	1029860.peg.24	1041537.peg.586	1076871.peg.224	1017999.peg.2396	1029861.peg.2013	1018002.peg.1789	1076872.peg.3	1029863.peg.1687	1029862.peg.699	1076873.peg.86	1076875.peg.792	1029859.peg.2072	1029858.peg.1002	431182.peg.2207	1076880.peg.1488	1076877.peg.1052	1029865.peg.1997	1076878.peg.3	1029866.peg.1224	1029867.peg.1629	945153.peg.1173
28	28	1076881.peg.2	1041535.peg.276	430947.peg.2	945154.peg.1612	1029864.peg.1451	945155.peg.1365	1076870.peg.1724	1029860.peg.23	1041537.peg.587	1076871.peg.225	1017999.peg.2395	1029861.peg.2014	1018002.peg.1790	1076872.peg.2	1029863.peg.1686	1029862.peg.700	1076873.peg.87	1076875.peg.793	1029859.peg.2073	1029858.peg.1003	431182.peg.2208	1076880.peg.1489	1076877.peg.1051	1029865.peg.1998	1076878.peg.2	1029866.peg.1225	1029867.peg.1630	945153.peg.1172
28	28	1076881.peg.1	1041535.peg.277	430947.peg.1	945154.peg.1613	1029864.peg.1450	945155.peg.1366	1076870.peg.1721	1029860.peg.1425	1041537.peg.588	1076871.peg.226	1017999.peg.2394	1029861.peg.2015	1018002.peg.1791	1076872.peg.1	1029863.peg.1685	1029862.peg.701	1076873.peg.88	1076875.peg.794	1029859.peg.2074	1029858.peg.1004	431182.peg.2209	1076880.peg.1490	1076877.peg.1050	1029865.peg.1999	1076878.peg.1	1029866.peg.1226	1029867.peg.1631	945153.peg.1171
28	28	1076881.peg.2201	1041535.peg.278	430947.peg.2665	945154.peg.1615	1029864.peg.1448	945155.peg.1368	1076870.peg.1718	1029860.peg.987	1041537.peg.589	1076871.peg.227	1017999.peg.2392	1029861.peg.2017	1018002.peg.1793	1076872.peg.2181	1029863.peg.1681	1029862.peg.703	1076873.peg.90	1076875.peg.795	1029859.peg.2075	1029858.peg.1005	431182.peg.2210	1076880.peg.1491	1076877.peg.1049	1029865.peg.2000	1076878.peg.2239	1029866.peg.1227	1029867.peg.1632	945153.peg.1170
28	28	1076881.peg.2199	1041535.peg.280	430947.peg.2662	945154.peg.1618	1029864.peg.1445	945155.peg.1371	1076870.peg.1715	1029860.peg.990	1041537.peg.592	1076871.peg.229	1017999.peg.2389	1029861.peg.2020	1018002.peg.1796	1076872.peg.2178	1029863.peg.1678	1029862.peg.706	1076873.peg.93	1076875.peg.798	1029859.peg.2078	1029858.peg.1008	431182.peg.2213	1076880.peg.1494	1076877.peg.1047	1029865.peg.2002	1076878.peg.2236	1029866.peg.1230	1029867.peg.1635	945153.peg.1167
28	28	1076881.peg.2198	1041535.peg.281	430947.peg.2661	945154.peg.1619	1029864.peg.1444	945155.peg.1372	1076870.peg.1713	1029860.peg.220	1041537.peg.593	1076871.peg.230	1017999.peg.2388	1029861.peg.2021	1018002.peg.1797	1076872.peg.2176	1029863.peg.1676	1029862.peg.708	1076873.peg.95	1076875.peg.799	1029859.peg.2079	1029858.peg.1009	431182.peg.2214	1076880.peg.1495	1076877.peg.1046	1029865.peg.2003	1076878.peg.2235	1029866.peg.1231	1029867.peg.1636	945153.peg.1166
28	28	1076881.peg.2197	1041535.peg.282	430947.peg.2660	945154.peg.1620	1029864.peg.1443	945155.peg.1373	1076870.peg.1707	1029860.peg.226	1041537.peg.594	1076871.peg.231	1017999.peg.2387	1029861.peg.2022	1018002.peg.1798	1076872.peg.2175	1029863.peg.1675	1029862.peg.709	1076873.peg.96	1076875.peg.800	1029859.peg.2080	1029858.peg.1010	431182.peg.2215	1076880.peg.1496	1076877.peg.1045	1029865.peg.2004	1076878.peg.2234	1029866.peg.1232	1029867.peg.1637	945153.peg.1165
28	28	1076881.peg.2196	1041535.peg.283	430947.peg.2659	945154.peg.1621	1029864.peg.1442	945155.peg.1374	1076870.peg.1706	1029860.peg.227	1041537.peg.595	1076871.peg.232	1017999.peg.2386	1029861.peg.2023	1018002.peg.1799	1076872.peg.2174	1029863.peg.1674	1029862.peg.710	1076873.peg.97	1076875.peg.801	1029859.peg.2081	1029858.peg.1011	431182.peg.2216	1076880.peg.1497	1076877.peg.1044	1029865.peg.2005	1076878.peg.2233	1029866.peg.1233	1029867.peg.1638	945153.peg.1164
28	28	1076881.peg.2194	1041535.peg.285	430947.peg.2657	945154.peg.1623	1029864.peg.1440	945155.peg.1376	1076870.peg.1704	1029860.peg.578	1041537.peg.598	1076871.peg.234	1017999.peg.2384	1029861.peg.2025	1018002.peg.1801	1076872.peg.2169	1029863.peg.1669	1029862.peg.716	1076873.peg.102	1076875.peg.803	1029859.peg.2083	1029858.peg.1013	431182.peg.2218	1076880.peg.1499	1076877.peg.1042	1029865.peg.2007	1076878.peg.2232	1029866.peg.1234	1029867.peg.1639	945153.peg.1163
28	28	1076881.peg.2193	1041535.peg.286	430947.peg.2656	945154.peg.1624	1029864.peg.1439	945155.peg.1377	1076870.peg.1703	1029860.peg.577	1041537.peg.599	1076871.peg.235	1017999.peg.2383	1029861.peg.2026	1018002.peg.1802	1076872.peg.2168	1029863.peg.1668	1029862.peg.717	1076873.peg.103	1076875.peg.804	1029859.peg.2084	1029858.peg.1014	431182.peg.2219	1076880.peg.1500	1076877.peg.1041	1029865.peg.2008	1076878.peg.2231	1029866.peg.1235	1029867.peg.1640	945153.peg.1162
28	28	1076881.peg.2192	1041535.peg.287	430947.peg.2655	945154.peg.1625	1029864.peg.1438	945155.peg.1378	1076870.peg.1702	1029860.peg.576	1041537.peg.600	1076871.peg.236	1017999.peg.2382	1029861.peg.2027	1018002.peg.1803	1076872.peg.2167	1029863.peg.1667	1029862.peg.718	1076873.peg.104	1076875.peg.805	1029859.peg.2085	1029858.peg.1015	431182.peg.2220	1076880.peg.1501	1076877.peg.1040	1029865.peg.2009	1076878.peg.2230	1029866.peg.1236	1029867.peg.1641	945153.peg.1161
28	28	1076881.peg.1357	1041535.peg.935	430947.peg.1512	945154.peg.287	1029864.peg.804	945155.peg.2212	1076870.peg.48	1029860.peg.1568	1041537.peg.1476	1076871.peg.1180	1017999.peg.873	1029861.peg.1898	1018002.peg.305	1076872.peg.1076	1029863.peg.209	1029862.peg.229	1076873.peg.1178	1076875.peg.1704	1029859.peg.782	1029858.peg.654	431182.peg.533	1076880.peg.2633	1076877.peg.48	1029865.peg.758	1076878.peg.1361	1029866.peg.532	1029867.peg.546	945153.peg.369
28	28	1076881.peg.1358	1041535.peg.934	430947.peg.1513	945154.peg.286	1029864.peg.803	945155.peg.2211	1076870.peg.49	1029860.peg.1567	1041537.peg.1475	1076871.peg.1179	1017999.peg.872	1029861.peg.1899	1018002.peg.304	1076872.peg.1077	1029863.peg.210	1029862.peg.230	1076873.peg.1177	1076875.peg.1703	1029859.peg.783	1029858.peg.653	431182.peg.532	1076880.peg.2632	1076877.peg.49	1029865.peg.759	1076878.peg.1362	1029866.peg.531	1029867.peg.547	945153.peg.370
28	28	1076881.peg.1145	1041535.peg.555	430947.peg.1376	945154.peg.498	1029864.peg.1861	945155.peg.203	1076870.peg.1405	1029860.peg.791	1041537.peg.1677	1076871.peg.1384	1017999.peg.1076	1029861.peg.19	1018002.peg.512	1076872.peg.884	1029863.peg.19	1029862.peg.35	1076873.peg.1372	1076875.peg.1889	1029859.peg.600	1029858.peg.837	431182.peg.657	1076880.peg.5	1076877.peg.2159	1029865.peg.1242	1076878.peg.1155	1029866.peg.718	1029867.peg.1396	945153.peg.181
28	28	1076881.peg.1359	1041535.peg.933	430947.peg.1514	945154.peg.285	1029864.peg.802	945155.peg.2210	1076870.peg.50	1029860.peg.1566	1041537.peg.1474	1076871.peg.1178	1017999.peg.871	1029861.peg.1900	1018002.peg.303	1076872.peg.1078	1029863.peg.211	1029862.peg.232	1076873.peg.1175	1076875.peg.1702	1029859.peg.784	1029858.peg.652	431182.peg.531	1076880.peg.2631	1076877.peg.50	1029865.peg.760	1076878.peg.1363	1029866.peg.530	1029867.peg.548	945153.peg.371
28	28	1076881.peg.1989	1041535.peg.1080	430947.peg.2410	945154.peg.1826	1029864.peg.234	945155.peg.1576	1076870.peg.1906	1029860.peg.231	1041537.peg.808	1076871.peg.450	1017999.peg.543	1029861.peg.1908	1018002.peg.2181	1076872.peg.1782	1029863.peg.842	1029862.peg.2013	1076873.peg.495	1076875.peg.1047	1029859.peg.1565	1029858.peg.1638	431182.peg.2583	1076880.peg.1850	1076877.peg.809	1029865.peg.1808	1076878.peg.1954	1029866.peg.1447	1029867.peg.1263	945153.peg.950
28	28	1076881.peg.1205	1041535.peg.616	430947.peg.1298	945154.peg.440	1029864.peg.956	945155.peg.145	1076870.peg.1497	1029860.peg.1044	1041537.peg.1613	1076871.peg.1313	1017999.peg.1005	1029861.peg.1912	1018002.peg.442	1076872.peg.950	1029863.peg.85	1029862.peg.104	1076873.peg.1303	1076875.peg.1833	1029859.peg.655	1029858.peg.782	431182.peg.729	1076880.peg.115	1076877.peg.2235	1029865.peg.1312	1076878.peg.1227	1029866.peg.650	1029867.peg.1461	945153.peg.241
28	28	1076881.peg.1206	1041535.peg.617	430947.peg.1297	945154.peg.439	1029864.peg.955	945155.peg.144	1076870.peg.1498	1029860.peg.1045	1041537.peg.1612	1076871.peg.1312	1017999.peg.1004	1029861.peg.1913	1018002.peg.441	1076872.peg.951	1029863.peg.86	1029862.peg.105	1076873.peg.1302	1076875.peg.1832	1029859.peg.656	1029858.peg.781	431182.peg.730	1076880.peg.116	1076877.peg.2236	1029865.peg.1313	1076878.peg.1228	1029866.peg.649	1029867.peg.1462	945153.peg.242
28	28	1076881.peg.1209	1041535.peg.620	430947.peg.1296	945154.peg.436	1029864.peg.952	945155.peg.141	1076870.peg.1501	1029860.peg.752	1041537.peg.1609	1076871.peg.1311	1017999.peg.1003	1029861.peg.1914	1018002.peg.440	1076872.peg.954	1029863.peg.89	1029862.peg.108	1076873.peg.1299	1076875.peg.1829	1029859.peg.659	1029858.peg.778	431182.peg.731	1076880.peg.117	1076877.peg.2237	1029865.peg.1314	1076878.peg.1231	1029866.peg.646	1029867.peg.1465	945153.peg.245
28	28	1076881.peg.1210	1041535.peg.621	430947.peg.1295	945154.peg.435	1029864.peg.951	945155.peg.140	1076870.peg.1502	1029860.peg.751	1041537.peg.1608	1076871.peg.1310	1017999.peg.1002	1029861.peg.1915	1018002.peg.439	1076872.peg.955	1029863.peg.90	1029862.peg.109	1076873.peg.1298	1076875.peg.1828	1029859.peg.660	1029858.peg.777	431182.peg.732	1076880.peg.118	1076877.peg.2238	1029865.peg.1315	1076878.peg.1232	1029866.peg.645	1029867.peg.1466	945153.peg.246
28	28	1076881.peg.1211	1041535.peg.622	430947.peg.1294	945154.peg.434	1029864.peg.950	945155.peg.139	1076870.peg.901	1029860.peg.1240	1041537.peg.1607	1076871.peg.1309	1017999.peg.1001	1029861.peg.1916	1018002.peg.438	1076872.peg.956	1029863.peg.91	1029862.peg.110	1076873.peg.1297	1076875.peg.1827	1029859.peg.661	1029858.peg.776	431182.peg.733	1076880.peg.119	1076877.peg.2239	1029865.peg.1316	1076878.peg.1233	1029866.peg.644	1029867.peg.1467	945153.peg.247
28	28	1076881.peg.875	1041535.peg.1956	430947.peg.1034	945154.peg.755	1029864.peg.1985	945155.peg.485	1076870.peg.340	1029860.peg.2051	1041537.peg.1947	1076871.peg.1625	1017999.peg.197	1029861.peg.1920	1018002.peg.1491	1076872.peg.649	1029863.peg.2008	1029862.peg.1305	1076873.peg.1597	1076875.peg.2131	1029859.peg.1407	1029858.peg.1140	431182.peg.1023	1076880.peg.389	1076877.peg.1936	1029865.peg.1442	1076878.peg.925	1029866.peg.810	1029867.peg.292	945153.peg.1924
28	28	1076881.peg.878	1041535.peg.1959	430947.peg.1036	945154.peg.752	1029864.peg.1988	945155.peg.482	1076870.peg.338	1029860.peg.327	1041537.peg.1943	1076871.peg.1623	1017999.peg.199	1029861.peg.1922	1018002.peg.1489	1076872.peg.651	1029863.peg.2006	1029862.peg.1307	1076873.peg.1599	1076875.peg.2127	1029859.peg.863	1029858.peg.577	431182.peg.1021	1076880.peg.387	1076877.peg.1938	1029865.peg.1440	1076878.peg.928	1029866.peg.807	1029867.peg.289	945153.peg.1927
28	28	1076881.peg.879	1041535.peg.1960	430947.peg.1037	945154.peg.751	1029864.peg.1989	945155.peg.481	1076870.peg.337	1029860.peg.328	1041537.peg.1942	1076871.peg.1622	1017999.peg.200	1029861.peg.1923	1018002.peg.1488	1076872.peg.652	1029863.peg.2005	1029862.peg.1308	1076873.peg.1600	1076875.peg.2126	1029859.peg.862	1029858.peg.578	431182.peg.1020	1076880.peg.386	1076877.peg.1939	1029865.peg.1439	1076878.peg.929	1029866.peg.806	1029867.peg.288	945153.peg.1928
28	28	1076881.peg.2065	1041535.peg.1553	430947.peg.2486	945154.peg.1741	1029864.peg.380	945155.peg.1493	1076870.peg.1802	1029860.peg.1646	1041537.peg.726	1076871.peg.371	1017999.peg.2019	1029861.peg.203	1018002.peg.2256	1076872.peg.257	1029863.peg.1134	1029862.peg.1750	1076873.peg.1972	1076875.peg.963	1029859.peg.1389	1029858.peg.444	431182.peg.2502	1076880.peg.1760	1076877.peg.886	1029865.peg.51	1076878.peg.2040	1029866.peg.1362	1029867.peg.1979	945153.peg.1027
28	28	1076881.peg.884	1041535.peg.1965	430947.peg.1042	945154.peg.746	1029864.peg.1994	945155.peg.476	1076870.peg.334	1029860.peg.331	1041537.peg.1937	1076871.peg.1617	1017999.peg.205	1029861.peg.1928	1018002.peg.1483	1076872.peg.656	1029863.peg.2001	1029862.peg.1312	1076873.peg.1604	1076875.peg.2121	1029859.peg.857	1029858.peg.583	431182.peg.1015	1076880.peg.381	1076877.peg.1944	1029865.peg.1434	1076878.peg.934	1029866.peg.801	1029867.peg.283	945153.peg.1933
28	28	1076881.peg.102	1041535.peg.176	430947.peg.186	945154.peg.1511	1029864.peg.1338	945155.peg.1267	1076870.peg.920	1029860.peg.502	1041537.peg.461	1076871.peg.2354	1017999.peg.1290	1029861.peg.1935	1018002.peg.1988	1076872.peg.159	1029863.peg.1036	1029862.peg.1848	1076873.peg.1876	1076875.peg.678	1029859.peg.583	1029858.peg.2213	431182.peg.1998	1076880.peg.1295	1076877.peg.1218	1029865.peg.1740	1076878.peg.105	1029866.peg.1132	1029867.peg.1176	945153.peg.1264
28	28	1076881.peg.1185	1041535.peg.595	430947.peg.547	945154.peg.460	1029864.peg.1899	945155.peg.165	1076870.peg.24	1029860.peg.912	1041537.peg.1635	1076871.peg.2051	1017999.peg.188	1029861.peg.1938	1018002.peg.1083	1076872.peg.1057	1029863.peg.190	1029862.peg.209	1076873.peg.1198	1076875.peg.1851	1029859.peg.637	1029858.peg.800	431182.peg.1514	1076880.peg.879	1076877.peg.1524	1029865.peg.373	1076878.peg.1199	1029866.peg.674	1029867.peg.1440	945153.peg.223
28	28	1076881.peg.405	1041535.peg.1251	430947.peg.553	945154.peg.1181	1029864.peg.2183	945155.peg.916	1076870.peg.617	1029860.peg.1156	1041537.peg.150	1076871.peg.2049	1017999.peg.190	1029861.peg.1940	1018002.peg.1085	1076872.peg.1605	1029863.peg.726	1029862.peg.2045	1076873.peg.610	1076875.peg.378	1029859.peg.1849	1029858.peg.1273	431182.peg.1502	1076880.peg.867	1076877.peg.1526	1029865.peg.291	1076878.peg.411	1029866.peg.1881	1029867.peg.1830	945153.peg.1543
28	28	1076881.peg.406	1041535.peg.1252	430947.peg.555	945154.peg.1180	1029864.peg.2182	945155.peg.915	1076870.peg.614	1029860.peg.1159	1041537.peg.149	1076871.peg.2047	1017999.peg.192	1029861.peg.1942	1018002.peg.1087	1076872.peg.1597	1029863.peg.717	1029862.peg.2051	1076873.peg.616	1076875.peg.377	1029859.peg.1848	1029858.peg.1274	431182.peg.1495	1076880.peg.860	1076877.peg.1528	1029865.peg.293	1076878.peg.412	1029866.peg.1882	1029867.peg.1829	945153.peg.1544
28	28	1076881.peg.409	1041535.peg.1255	430947.peg.557	945154.peg.1177	1029864.peg.2179	945155.peg.912	1076870.peg.613	1029860.peg.1160	1041537.peg.141	1076871.peg.2044	1017999.peg.1409	1029861.peg.1945	1018002.peg.1090	1076872.peg.1596	1029863.peg.716	1029862.peg.2052	1076873.peg.617	1076875.peg.372	1029859.peg.1844	1029858.peg.1279	431182.peg.1492	1076880.peg.854	1076877.peg.1531	1029865.peg.296	1076878.peg.417	1029866.peg.1888	1029867.peg.1825	945153.peg.1547
28	28	1076881.peg.1136	1041535.peg.546	430947.peg.1386	945154.peg.507	1029864.peg.1852	945155.peg.212	1076870.peg.1394	1029860.peg.781	1041537.peg.1686	1076871.peg.1395	1017999.peg.1135	1029861.peg.1955	1018002.peg.524	1076872.peg.873	1029863.peg.7	1029862.peg.23	1076873.peg.1384	1076875.peg.1898	1029859.peg.591	1029858.peg.846	431182.peg.648	1076880.peg.2752	1076877.peg.2148	1029865.peg.1231	1076878.peg.1146	1029866.peg.727	1029867.peg.1387	945153.peg.172
28	28	1076881.peg.588	1041535.peg.1875	430947.peg.791	945154.peg.1001	1029864.peg.309	945155.peg.732	1076870.peg.926	1029860.peg.1914	1041537.peg.2202	1076871.peg.1833	1017999.peg.540	1029861.peg.2127	1018002.peg.1685	1076872.peg.449	1029863.peg.2082	1029862.peg.1104	1076873.peg.1393	1076875.peg.191	1029859.peg.490	1029858.peg.1917	431182.peg.1259	1076880.peg.636	1076877.peg.1710	1029865.peg.1632	1076878.peg.655	1029866.peg.218	1029867.peg.523	945153.peg.1692
28	28	1076881.peg.351	1041535.peg.1197	430947.peg.479	945154.peg.1243	1029864.peg.353	945155.peg.978	1076870.peg.678	1029860.peg.1581	1041537.peg.210	1076871.peg.2107	1017999.peg.131	1029861.peg.2092	1018002.peg.1027	1076872.peg.1804	1029863.peg.864	1029862.peg.2033	1076873.peg.473	1076875.peg.433	1029859.peg.1914	1029858.peg.1218	431182.peg.1588	1076880.peg.952	1076877.peg.1464	1029865.peg.244	1076878.peg.350	1029866.peg.1719	1029867.peg.1890	945153.peg.1493
28	28	1076881.peg.1819	1041535.peg.2004	430947.peg.2210	945154.peg.1994	1029864.peg.417	945155.peg.1745	1076870.peg.1034	1029860.peg.877	1041537.peg.1022	1076871.peg.635	1017999.peg.1587	1029861.peg.210	1018002.peg.565	1076872.peg.1435	1029863.peg.574	1029862.peg.2198	1076873.peg.765	1076875.peg.1221	1029859.peg.1129	1029858.peg.1429	431182.peg.2749	1076880.peg.2019	1076877.peg.593	1029865.peg.654	1076878.peg.1792	1029866.peg.118	1029867.peg.1927	945153.peg.789
28	28	1076881.peg.707	1041535.peg.1346	430947.peg.892	945154.peg.911	1029864.peg.2058	945155.peg.641	1076870.peg.442	1029860.peg.850	1041537.peg.2109	1076871.peg.1747	1017999.peg.2127	1029861.peg.2101	1018002.peg.1608	1076872.peg.544	1029863.peg.2180	1029862.peg.1203	1076873.peg.1496	1076875.peg.92	1029859.peg.1730	1029858.peg.1822	431182.peg.1159	1076880.peg.529	1076877.peg.1805	1029865.peg.1552	1076878.peg.759	1029866.peg.975	1029867.peg.440	945153.peg.1786
28	28	1076881.peg.710	1041535.peg.1349	430947.peg.895	945154.peg.909	1029864.peg.2060	945155.peg.639	1076870.peg.440	1029860.peg.306	1041537.peg.2107	1076871.peg.1744	1017999.peg.2130	1029861.peg.2104	1018002.peg.1605	1076872.peg.546	1029863.peg.2182	1029862.peg.1205	1076873.peg.1498	1076875.peg.89	1029859.peg.1733	1029858.peg.1819	431182.peg.1156	1076880.peg.526	1076877.peg.1808	1029865.peg.1549	1076878.peg.762	1029866.peg.972	1029867.peg.437	945153.peg.1788
28	28	1076881.peg.164	1041535.peg.114	430947.peg.251	945154.peg.1453	1029864.peg.1280	945155.peg.1209	1076870.peg.860	1029860.peg.7	1041537.peg.403	1076871.peg.2303	1017999.peg.1237	1029861.peg.2106	1018002.peg.1935	1076872.peg.2026	1029863.peg.1526	1029862.peg.862	1076873.peg.249	1076875.peg.626	1029859.peg.432	1029858.peg.2158	431182.peg.1846	1076880.peg.1195	1076877.peg.1276	1029865.peg.1688	1076878.peg.155	1029866.peg.1083	1029867.peg.1127	945153.peg.1319
28	28	1076881.peg.165	1041535.peg.113	430947.peg.252	945154.peg.1452	1029864.peg.1279	945155.peg.1208	1076870.peg.859	1029860.peg.6	1041537.peg.402	1076871.peg.2302	1017999.peg.1236	1029861.peg.2107	1018002.peg.1934	1076872.peg.2025	1029863.peg.1525	1029862.peg.863	1076873.peg.250	1076875.peg.625	1029859.peg.431	1029858.peg.2157	431182.peg.1845	1076880.peg.1194	1076877.peg.1277	1029865.peg.1687	1076878.peg.156	1029866.peg.1082	1029867.peg.1126	945153.peg.1320
28	28	1076881.peg.1818	1041535.peg.2005	430947.peg.2209	945154.peg.1995	1029864.peg.418	945155.peg.1746	1076870.peg.1035	1029860.peg.878	1041537.peg.1023	1076871.peg.636	1017999.peg.1586	1029861.peg.211	1018002.peg.566	1076872.peg.1434	1029863.peg.573	1029862.peg.2197	1076873.peg.766	1076875.peg.1222	1029859.peg.1130	1029858.peg.1430	431182.peg.2750	1076880.peg.2020	1076877.peg.592	1029865.peg.653	1076878.peg.1791	1029866.peg.117	1029867.peg.1926	945153.peg.788
28	28	1076881.peg.114	1041535.peg.164	430947.peg.193	945154.peg.1500	1029864.peg.1327	945155.peg.1256	1076870.peg.913	1029860.peg.754	1041537.peg.452	1076871.peg.2348	1017999.peg.1284	1029861.peg.2111	1018002.peg.1982	1076872.peg.190	1029863.peg.1067	1029862.peg.1816	1076873.peg.1906	1076875.peg.672	1029859.peg.575	1029858.peg.2205	431182.peg.1993	1076880.peg.1290	1076877.peg.1223	1029865.peg.1734	1076878.peg.110	1029866.peg.1127	1029867.peg.1171	945153.peg.1276
28	28	1076881.peg.115	1041535.peg.163	430947.peg.194	945154.peg.1499	1029864.peg.1326	945155.peg.1255	1076870.peg.912	1029860.peg.753	1041537.peg.451	1076871.peg.2347	1017999.peg.1283	1029861.peg.2112	1018002.peg.1981	1076872.peg.191	1029863.peg.1068	1029862.peg.1815	1076873.peg.1907	1076875.peg.671	1029859.peg.574	1029858.peg.2204	431182.peg.1992	1076880.peg.1289	1076877.peg.1224	1029865.peg.1733	1076878.peg.111	1029866.peg.1126	1029867.peg.1170	945153.peg.1277
28	28	1076881.peg.1816	1041535.peg.2007	430947.peg.2207	945154.peg.1997	1029864.peg.420	945155.peg.1748	1076870.peg.1037	1029860.peg.880	1041537.peg.1025	1076871.peg.637	1017999.peg.1585	1029861.peg.212	1018002.peg.567	1076872.peg.1433	1029863.peg.572	1029862.peg.2196	1076873.peg.767	1076875.peg.1224	1029859.peg.1132	1029858.peg.1432	431182.peg.2751	1076880.peg.2021	1076877.peg.591	1029865.peg.652	1076878.peg.1789	1029866.peg.115	1029867.peg.1924	945153.peg.786
28	28	1076881.peg.350	1041535.peg.1196	430947.peg.478	945154.peg.1244	1029864.peg.354	945155.peg.979	1076870.peg.679	1029860.peg.1582	1041537.peg.211	1076871.peg.2108	1017999.peg.130	1029861.peg.2091	1018002.peg.1026	1076872.peg.1805	1029863.peg.865	1029862.peg.2034	1076873.peg.472	1076875.peg.434	1029859.peg.1915	1029858.peg.1217	431182.peg.1589	1076880.peg.953	1076877.peg.1463	1029865.peg.245	1076878.peg.349	1029866.peg.1718	1029867.peg.1891	945153.peg.1492
28	28	1076881.peg.589	1041535.peg.1874	430947.peg.792	945154.peg.1000	1029864.peg.308	945155.peg.731	1076870.peg.927	1029860.peg.1913	1041537.peg.2201	1076871.peg.1832	1017999.peg.539	1029861.peg.2128	1018002.peg.1684	1076872.peg.450	1029863.peg.2083	1029862.peg.1105	1076873.peg.1394	1076875.peg.190	1029859.peg.489	1029858.peg.1916	431182.peg.1258	1076880.peg.635	1076877.peg.1711	1029865.peg.1631	1076878.peg.656	1029866.peg.219	1029867.peg.522	945153.peg.1693
28	28	1076881.peg.607	1041535.peg.1856	430947.peg.798	945154.peg.990	1029864.peg.298	945155.peg.721	1076870.peg.931	1029860.peg.1909	1041537.peg.2190	1076871.peg.1828	1017999.peg.535	1029861.peg.2132	1018002.peg.1680	1076872.peg.454	1029863.peg.2087	1029862.peg.1109	1076873.peg.1398	1076875.peg.183	1029859.peg.481	1029858.peg.1909	431182.peg.1254	1076880.peg.631	1076877.peg.1715	1029865.peg.1627	1076878.peg.666	1029866.peg.231	1029867.peg.514	945153.peg.1703
28	28	1076881.peg.609	1041535.peg.1854	430947.peg.800	945154.peg.988	1029864.peg.296	945155.peg.719	1076870.peg.933	1029860.peg.1907	1041537.peg.2188	1076871.peg.1826	1017999.peg.533	1029861.peg.2134	1018002.peg.1678	1076872.peg.457	1029863.peg.2090	1029862.peg.1112	1076873.peg.1401	1076875.peg.181	1029859.peg.479	1029858.peg.1907	431182.peg.1252	1076880.peg.629	1076877.peg.1717	1029865.peg.1625	1076878.peg.668	1029866.peg.233	1029867.peg.512	945153.peg.1705
28	28	1076881.peg.611	1041535.peg.1852	430947.peg.802	945154.peg.986	1029864.peg.294	945155.peg.717	1076870.peg.934	1029860.peg.2308	1041537.peg.2186	1076871.peg.1824	1017999.peg.531	1029861.peg.2136	1018002.peg.1676	1076872.peg.459	1029863.peg.2092	1029862.peg.1114	1076873.peg.1403	1076875.peg.178	1029859.peg.476	1029858.peg.1904	431182.peg.1250	1076880.peg.627	1076877.peg.1719	1029865.peg.1623	1076878.peg.670	1029866.peg.235	1029867.peg.510	945153.peg.1707
28	28	1076881.peg.612	1041535.peg.1851	430947.peg.803	945154.peg.985	1029864.peg.293	945155.peg.716	1076870.peg.935	1029860.peg.2309	1041537.peg.2185	1076871.peg.1823	1017999.peg.530	1029861.peg.2137	1018002.peg.1675	1076872.peg.460	1029863.peg.2093	1029862.peg.1115	1076873.peg.1404	1076875.peg.177	1029859.peg.475	1029858.peg.1903	431182.peg.1249	1076880.peg.626	1076877.peg.1720	1029865.peg.1622	1076878.peg.671	1029866.peg.236	1029867.peg.509	945153.peg.1708
28	28	1076881.peg.613	1041535.peg.1850	430947.peg.804	945154.peg.984	1029864.peg.292	945155.peg.715	1076870.peg.936	1029860.peg.2310	1041537.peg.2184	1076871.peg.1822	1017999.peg.529	1029861.peg.2138	1018002.peg.1674	1076872.peg.461	1029863.peg.2094	1029862.peg.1116	1076873.peg.1405	1076875.peg.176	1029859.peg.474	1029858.peg.1902	431182.peg.1248	1076880.peg.625	1076877.peg.1721	1029865.peg.1621	1076878.peg.672	1029866.peg.237	1029867.peg.508	945153.peg.1709
28	28	1076881.peg.615	1041535.peg.1848	430947.peg.806	945154.peg.982	1029864.peg.290	945155.peg.713	1076870.peg.939	1029860.peg.2313	1041537.peg.2182	1076871.peg.1820	1017999.peg.527	1029861.peg.2140	1018002.peg.1672	1076872.peg.463	1029863.peg.2096	1029862.peg.1118	1076873.peg.1407	1076875.peg.174	1029859.peg.472	1029858.peg.1900	431182.peg.1246	1076880.peg.623	1076877.peg.1723	1029865.peg.1619	1076878.peg.674	1029866.peg.239	1029867.peg.506	945153.peg.1711
28	28	1076881.peg.616	1041535.peg.1847	430947.peg.807	945154.peg.981	1029864.peg.289	945155.peg.712	1076870.peg.940	1029860.peg.2314	1041537.peg.2181	1076871.peg.1819	1017999.peg.526	1029861.peg.2141	1018002.peg.1671	1076872.peg.464	1029863.peg.2097	1029862.peg.1119	1076873.peg.1408	1076875.peg.173	1029859.peg.471	1029858.peg.1899	431182.peg.1245	1076880.peg.622	1076877.peg.1724	1029865.peg.1618	1076878.peg.675	1029866.peg.240	1029867.peg.505	945153.peg.1712
28	28	1076881.peg.617	1041535.peg.1846	430947.peg.808	945154.peg.980	1029864.peg.288	945155.peg.711	1076870.peg.941	1029860.peg.2315	1041537.peg.2180	1076871.peg.1818	1017999.peg.525	1029861.peg.2142	1018002.peg.1670	1076872.peg.465	1029863.peg.2098	1029862.peg.1120	1076873.peg.1409	1076875.peg.172	1029859.peg.470	1029858.peg.1898	431182.peg.1244	1076880.peg.621	1076877.peg.1725	1029865.peg.1617	1076878.peg.676	1029866.peg.241	1029867.peg.504	945153.peg.1713
28	28	1076881.peg.2190	1041535.peg.289	430947.peg.2651	945154.peg.1627	1029864.peg.1436	945155.peg.1380	1076870.peg.1699	1029860.peg.1006	1041537.peg.602	1076871.peg.242	1017999.peg.2371	1029861.peg.2037	1018002.peg.1814	1076872.peg.2164	1029863.peg.1662	1029862.peg.721	1076873.peg.108	1076875.peg.809	1029859.peg.2088	1029858.peg.922	431182.peg.2224	1076880.peg.1505	1076877.peg.927	1029865.peg.2021	1076878.peg.2228	1029866.peg.1238	1029867.peg.1643	945153.peg.1159
28	28	1076881.peg.2187	1041535.peg.292	430947.peg.2648	945154.peg.1630	1029864.peg.1433	945155.peg.1383	1076870.peg.1696	1029860.peg.955	1041537.peg.605	1076871.peg.245	1017999.peg.2368	1029861.peg.2040	1018002.peg.1817	1076872.peg.2161	1029863.peg.1658	1029862.peg.724	1076873.peg.111	1076875.peg.812	1029859.peg.2091	1029858.peg.925	431182.peg.2227	1076880.peg.1508	1076877.peg.930	1029865.peg.2024	1076878.peg.2225	1029866.peg.1241	1029867.peg.1646	945153.peg.1156
28	28	1076881.peg.2186	1041535.peg.293	430947.peg.2647	945154.peg.1631	1029864.peg.1432	945155.peg.1384	1076870.peg.1695	1029860.peg.956	1041537.peg.606	1076871.peg.246	1017999.peg.2367	1029861.peg.2041	1018002.peg.1818	1076872.peg.2160	1029863.peg.1657	1029862.peg.725	1076873.peg.112	1076875.peg.813	1029859.peg.2092	1029858.peg.926	431182.peg.2228	1076880.peg.1509	1076877.peg.931	1029865.peg.2025	1076878.peg.2224	1029866.peg.1242	1029867.peg.1647	945153.peg.1155
28	28	1076881.peg.2171	1041535.peg.308	430947.peg.2639	945154.peg.1645	1029864.peg.1418	945155.peg.1398	1076870.peg.2041	1029860.peg.1095	1041537.peg.620	1076871.peg.255	1017999.peg.2359	1029861.peg.2049	1018002.peg.1826	1076872.peg.1949	1029863.peg.1457	1029862.peg.949	1076873.peg.333	1076875.peg.824	1029859.peg.2103	1029858.peg.937	431182.peg.2237	1076880.peg.1518	1076877.peg.939	1029865.peg.2033	1076878.peg.2208	1029866.peg.1257	1029867.peg.1663	945153.peg.1141
28	28	1076881.peg.2178	1041535.peg.301	430947.peg.2634	945154.peg.1638	1029864.peg.1425	945155.peg.1391	1076870.peg.1340	1029860.peg.392	1041537.peg.613	1076871.peg.256	1017999.peg.2358	1029861.peg.2050	1018002.peg.1827	1076872.peg.816	1029863.peg.1840	1029862.peg.1474	1076873.peg.1764	1076875.peg.817	1029859.peg.2096	1029858.peg.930	431182.peg.2239	1076880.peg.1519	1076877.peg.940	1029865.peg.2034	1076878.peg.2216	1029866.peg.1249	1029867.peg.1655	945153.peg.1148
28	28	1076881.peg.2177	1041535.peg.302	430947.peg.2633	945154.peg.1639	1029864.peg.1424	945155.peg.1392	1076870.peg.1339	1029860.peg.391	1041537.peg.614	1076871.peg.257	1017999.peg.2357	1029861.peg.2051	1018002.peg.1828	1076872.peg.815	1029863.peg.1841	1029862.peg.1473	1076873.peg.1763	1076875.peg.818	1029859.peg.2097	1029858.peg.931	431182.peg.2240	1076880.peg.1520	1076877.peg.941	1029865.peg.2035	1076878.peg.2215	1029866.peg.1250	1029867.peg.1656	945153.peg.1147
28	28	1076881.peg.2175	1041535.peg.304	430947.peg.2631	945154.peg.1641	1029864.peg.1422	945155.peg.1394	1076870.peg.1257	1029860.peg.2392	1041537.peg.616	1076871.peg.259	1017999.peg.449	1029861.peg.2053	1018002.peg.1830	1076872.peg.729	1029863.peg.1927	1029862.peg.1387	1076873.peg.1678	1076875.peg.820	1029859.peg.2099	1029858.peg.933	431182.peg.2242	1076880.peg.1522	1076877.peg.943	1029865.peg.2037	1076878.peg.2213	1029866.peg.1252	1029867.peg.1658	945153.peg.1145
28	28	1076881.peg.2174	1041535.peg.305	430947.peg.2630	945154.peg.1642	1029864.peg.1421	945155.peg.1395	1076870.peg.1745	1029860.peg.2298	1041537.peg.617	1076871.peg.260	1017999.peg.450	1029861.peg.2054	1018002.peg.1831	1076872.peg.134	1029863.peg.1010	1029862.peg.1872	1076873.peg.1851	1076875.peg.821	1029859.peg.2100	1029858.peg.934	431182.peg.2243	1076880.peg.1523	1076877.peg.944	1029865.peg.2038	1076878.peg.2212	1029866.peg.1253	1029867.peg.1659	945153.peg.1144
28	28	1076881.peg.1874	1041535.peg.965	430947.peg.2269	945154.peg.1947	1029864.peg.69	945155.peg.1697	1076870.peg.2207	1029860.peg.1329	1041537.peg.932	1076871.peg.575	1017999.peg.2261	1029861.peg.2380	1018002.peg.2052	1076872.peg.410	1029863.peg.1284	1029862.peg.1588	1076873.peg.2141	1076875.peg.1155	1029859.peg.526	1029858.peg.284	431182.peg.2699	1076880.peg.1969	1076877.peg.654	1029865.peg.1943	1076878.peg.1852	1029866.peg.2042	1029867.peg.1363	945153.peg.839
28	28	1076881.peg.2167	1041535.peg.312	430947.peg.2590	945154.peg.1649	1029864.peg.1414	945155.peg.1402	1076870.peg.1682	1029860.peg.2267	1041537.peg.623	1076871.peg.266	1017999.peg.457	1029861.peg.2062	1018002.peg.1838	1076872.peg.2150	1029863.peg.1647	1029862.peg.735	1076873.peg.122	1076875.peg.844	1029859.peg.209	1029858.peg.561	431182.peg.2367	1076880.peg.1631	1076877.peg.950	1029865.peg.2045	1076878.peg.2189	1029866.peg.1277	1029867.peg.1683	945153.peg.1138
28	28	1076881.peg.1821	1041535.peg.2002	430947.peg.2212	945154.peg.1992	1029864.peg.415	945155.peg.1743	1076870.peg.1030	1029860.peg.397	1041537.peg.1020	1076871.peg.633	1017999.peg.1589	1029861.peg.208	1018002.peg.563	1076872.peg.1437	1029863.peg.576	1029862.peg.2200	1076873.peg.763	1076875.peg.1219	1029859.peg.1126	1029858.peg.1427	431182.peg.2747	1076880.peg.2017	1076877.peg.595	1029865.peg.656	1076878.peg.1794	1029866.peg.120	1029867.peg.1929	945153.peg.791
28	28	1076881.peg.574	1041535.peg.2056	430947.peg.770	945154.peg.1008	1029864.peg.437	945155.peg.739	1076870.peg.991	1029860.peg.1659	1041537.peg.2216	1076871.peg.1842	1017999.peg.1637	1029861.peg.2083	1018002.peg.1262	1076872.peg.1482	1029863.peg.612	1029862.peg.2153	1076873.peg.718	1076875.peg.239	1029859.peg.1044	1029858.peg.1965	431182.peg.1281	1076880.peg.657	1076877.peg.1696	1029865.peg.730	1076878.peg.550	1029866.peg.156	1029867.peg.79	945153.peg.1680
28	28	1076881.peg.576	1041535.peg.2058	430947.peg.771	945154.peg.1007	1029864.peg.436	945155.peg.738	1076870.peg.994	1029860.peg.1655	1041537.peg.2213	1076871.peg.1840	1017999.peg.1635	1029861.peg.2085	1018002.peg.1264	1076872.peg.1481	1029863.peg.611	1029862.peg.2154	1076873.peg.719	1076875.peg.238	1029859.peg.1043	1029858.peg.1964	431182.peg.1280	1076880.peg.656	1076877.peg.1700	1029865.peg.732	1076878.peg.563	1029866.peg.166	1029867.peg.56	945153.peg.1681
28	28	1076881.peg.577	1041535.peg.2059	430947.peg.772	945154.peg.1006	1029864.peg.435	945155.peg.737	1076870.peg.995	1029860.peg.1654	1041537.peg.2212	1076871.peg.1839	1017999.peg.1634	1029861.peg.2086	1018002.peg.1265	1076872.peg.1480	1029863.peg.610	1029862.peg.2155	1076873.peg.720	1076875.peg.237	1029859.peg.1042	1029858.peg.1963	431182.peg.1279	1076880.peg.655	1076877.peg.1701	1029865.peg.733	1076878.peg.564	1029866.peg.167	1029867.peg.57	945153.peg.1682
28	28	1076881.peg.578	1041535.peg.2060	430947.peg.773	945154.peg.1005	1029864.peg.434	945155.peg.736	1076870.peg.996	1029860.peg.1653	1041537.peg.2211	1076871.peg.1838	1017999.peg.1633	1029861.peg.2087	1018002.peg.1266	1076872.peg.1479	1029863.peg.609	1029862.peg.2156	1076873.peg.721	1076875.peg.236	1029859.peg.1041	1029858.peg.1962	431182.peg.1278	1076880.peg.654	1076877.peg.1702	1029865.peg.734	1076878.peg.565	1029866.peg.168	1029867.peg.58	945153.peg.1683
28	28	1076881.peg.1820	1041535.peg.2003	430947.peg.2211	945154.peg.1993	1029864.peg.416	945155.peg.1744	1076870.peg.1031	1029860.peg.396	1041537.peg.1021	1076871.peg.634	1017999.peg.1588	1029861.peg.209	1018002.peg.564	1076872.peg.1436	1029863.peg.575	1029862.peg.2199	1076873.peg.764	1076875.peg.1220	1029859.peg.1128	1029858.peg.1428	431182.peg.2748	1076880.peg.2018	1076877.peg.594	1029865.peg.655	1076878.peg.1793	1029866.peg.119	1029867.peg.1928	945153.peg.790
28	28	1076881.peg.429	1041535.peg.1275	430947.peg.585	945154.peg.1150	1029864.peg.2152	945155.peg.885	1076870.peg.581	1029860.peg.1770	1041537.peg.108	1076871.peg.2017	1017999.peg.1772	1029861.peg.484	1018002.peg.1119	1076872.peg.1579	1029863.peg.699	1029862.peg.2068	1076873.peg.633	1076875.peg.354	1029859.peg.882	1029858.peg.1296	431182.peg.1470	1076880.peg.832	1076877.peg.1558	1029865.peg.321	1076878.peg.434	1029866.peg.1903	1029867.peg.1811	945153.peg.1564
28	28	1076881.peg.430	1041535.peg.1276	430947.peg.586	945154.peg.1149	1029864.peg.2151	945155.peg.884	1076870.peg.580	1029860.peg.1771	1041537.peg.107	1076871.peg.2016	1017999.peg.1771	1029861.peg.485	1018002.peg.1120	1076872.peg.1578	1029863.peg.698	1029862.peg.2069	1076873.peg.634	1076875.peg.353	1029859.peg.881	1029858.peg.1297	431182.peg.1469	1076880.peg.831	1076877.peg.1559	1029865.peg.322	1076878.peg.435	1029866.peg.1904	1029867.peg.1810	945153.peg.1565
28	28	1076881.peg.439	1041535.peg.1285	430947.peg.590	945154.peg.1144	1029864.peg.2146	945155.peg.879	1076870.peg.577	1029860.peg.992	1041537.peg.98	1076871.peg.2011	1017999.peg.1766	1029861.peg.490	1018002.peg.1125	1076872.peg.1568	1029863.peg.691	1029862.peg.2079	1076873.peg.644	1076875.peg.350	1029859.peg.878	1029858.peg.1300	431182.peg.1463	1076880.peg.825	1076877.peg.1564	1029865.peg.2088	1076878.peg.446	1029866.peg.1909	1029867.peg.1806	945153.peg.1574
28	28	1076881.peg.476	1041535.peg.1880	430947.peg.605	945154.peg.1105	1029864.peg.109	945155.peg.839	1076870.peg.572	1029860.peg.692	1041537.peg.62	1076871.peg.1995	1017999.peg.1750	1029861.peg.506	1018002.peg.1141	1076872.peg.1563	1029863.peg.685	1029862.peg.2085	1076873.peg.650	1076875.peg.316	1029859.peg.10	1029858.peg.2042	431182.peg.1443	1076880.peg.805	1076877.peg.1580	1029865.peg.2107	1076878.peg.455	1029866.peg.1918	1029867.peg.1796	945153.peg.1599
28	28	1076881.peg.477	1041535.peg.1881	430947.peg.606	945154.peg.1104	1029864.peg.110	945155.peg.838	1076870.peg.571	1029860.peg.691	1041537.peg.61	1076871.peg.1994	1017999.peg.1749	1029861.peg.507	1018002.peg.1142	1076872.peg.1562	1029863.peg.684	1029862.peg.2086	1076873.peg.651	1076875.peg.315	1029859.peg.11	1029858.peg.2041	431182.peg.1442	1076880.peg.804	1076877.peg.1581	1029865.peg.2108	1076878.peg.456	1029866.peg.1919	1029867.peg.1795	945153.peg.1600
28	28	1076881.peg.1164	1041535.peg.574	430947.peg.1347	945154.peg.481	1029864.peg.1878	945155.peg.186	1076870.peg.1423	1029860.peg.1932	1041537.peg.1655	1076871.peg.1352	1017999.peg.1044	1029861.peg.51	1018002.peg.480	1076872.peg.899	1029863.peg.34	1029862.peg.51	1076873.peg.1358	1076875.peg.1873	1029859.peg.616	1029858.peg.821	431182.peg.687	1076880.peg.72	1076877.peg.2195	1029865.peg.1274	1076878.peg.1179	1029866.peg.694	1029867.peg.1420	945153.peg.202
28	28	1076881.peg.1165	1041535.peg.575	430947.peg.1346	945154.peg.480	1029864.peg.1879	945155.peg.185	1076870.peg.1424	1029860.peg.1930	1041537.peg.1654	1076871.peg.1351	1017999.peg.1043	1029861.peg.52	1018002.peg.479	1076872.peg.900	1029863.peg.35	1029862.peg.52	1076873.peg.1357	1076875.peg.1872	1029859.peg.617	1029858.peg.820	431182.peg.688	1076880.peg.73	1076877.peg.2196	1029865.peg.1275	1076878.peg.1180	1029866.peg.693	1029867.peg.1421	945153.peg.203
28	28	1076881.peg.1166	1041535.peg.576	430947.peg.1341	945154.peg.479	1029864.peg.1880	945155.peg.184	1076870.peg.1456	1029860.peg.1667	1041537.peg.1653	1076871.peg.1347	1017999.peg.1039	1029861.peg.55	1018002.peg.476	1076872.peg.912	1029863.peg.46	1029862.peg.65	1076873.peg.1344	1076875.peg.1871	1029859.peg.618	1029858.peg.819	431182.peg.692	1076880.peg.77	1076877.peg.2199	1029865.peg.1278	1076878.peg.1181	1029866.peg.692	1029867.peg.1422	945153.peg.204
28	28	1076881.peg.118	1041535.peg.160	430947.peg.197	945154.peg.1496	1029864.peg.1323	945155.peg.1252	1076870.peg.908	1029860.peg.409	1041537.peg.448	1076871.peg.2343	1017999.peg.1279	1029861.peg.426	1018002.peg.1977	1076872.peg.195	1029863.peg.1073	1029862.peg.1811	1076873.peg.1911	1076875.peg.669	1029859.peg.572	1029858.peg.2202	431182.peg.1988	1076880.peg.1285	1076877.peg.1228	1029865.peg.1729	1076878.peg.113	1029866.peg.1124	1029867.peg.1168	945153.peg.1279
28	28	1076881.peg.1160	1041535.peg.570	430947.peg.1352	945154.peg.484	1029864.peg.1875	945155.peg.189	1076870.peg.1420	1029860.peg.1935	1041537.peg.1658	1076871.peg.1360	1017999.peg.1052	1029861.peg.43	1018002.peg.488	1076872.peg.897	1029863.peg.32	1029862.peg.48	1076873.peg.1359	1076875.peg.1876	1029859.peg.613	1029858.peg.824	431182.peg.682	1076880.peg.67	1076877.peg.2187	1029865.peg.1266	1076878.peg.1173	1029866.peg.700	1029867.peg.1414	945153.peg.199
28	28	1076881.peg.1942	1041535.peg.1033	430947.peg.2370	945154.peg.1875	1029864.peg.1021	945155.peg.1624	1076870.peg.2114	1029860.peg.1689	1041537.peg.857	1076871.peg.491	1017999.peg.2344	1029861.peg.433	1018002.peg.2140	1076872.peg.1709	1029863.peg.763	1029862.peg.1945	1076873.peg.572	1076875.peg.1084	1029859.peg.1529	1029858.peg.1602	431182.peg.2622	1076880.peg.1889	1076877.peg.745	1029865.peg.1858	1076878.peg.1918	1029866.peg.1971	1029867.peg.1293	945153.peg.908
28	28	1076881.peg.1948	1041535.peg.1039	430947.peg.2375	945154.peg.1870	1029864.peg.1026	945155.peg.1619	1076870.peg.2111	1029860.peg.1692	1041537.peg.854	1076871.peg.486	1017999.peg.2349	1029861.peg.438	1018002.peg.2145	1076872.peg.1712	1029863.peg.767	1029862.peg.1948	1076873.peg.568	1076875.peg.1080	1029859.peg.1533	1029858.peg.1606	431182.peg.2618	1076880.peg.1885	1076877.peg.750	1029865.peg.1853	1076878.peg.1921	1029866.peg.307	1029867.peg.1288	945153.peg.911
28	28	1076881.peg.1951	1041535.peg.1042	430947.peg.2378	945154.peg.1867	1029864.peg.1029	945155.peg.1616	1076870.peg.2109	1029860.peg.1694	1041537.peg.851	1076871.peg.483	1017999.peg.2352	1029861.peg.441	1018002.peg.2148	1076872.peg.1713	1029863.peg.768	1029862.peg.1949	1076873.peg.567	1076875.peg.1074	1029859.peg.1539	1029858.peg.1612	431182.peg.2615	1076880.peg.1882	1076877.peg.753	1029865.peg.1850	1076878.peg.1922	1029866.peg.306	1029867.peg.1287	945153.peg.913
28	28	1076881.peg.1955	1041535.peg.1046	430947.peg.2380	945154.peg.1860	1029864.peg.1036	945155.peg.1609	1076870.peg.2107	1029860.peg.1696	1041537.peg.849	1076871.peg.481	1017999.peg.2354	1029861.peg.443	1018002.peg.2150	1076872.peg.1714	1029863.peg.770	1029862.peg.1950	1076873.peg.566	1076875.peg.1073	1029859.peg.1540	1029858.peg.1613	431182.peg.2613	1076880.peg.1880	1076877.peg.755	1029865.peg.1848	1076878.peg.1924	1029866.peg.1471	1029867.peg.1286	945153.peg.917
28	28	1076881.peg.1963	1041535.peg.1054	430947.peg.2388	945154.peg.1852	1029864.peg.969	945155.peg.1601	1076870.peg.2105	1029860.peg.1699	1041537.peg.840	1076871.peg.473	1017999.peg.564	1029861.peg.452	1018002.peg.2159	1076872.peg.1718	1029863.peg.774	1029862.peg.1953	1076873.peg.563	1076875.peg.1065	1029859.peg.1548	1029858.peg.1621	431182.peg.2605	1076880.peg.1872	1076877.peg.763	1029865.peg.1840	1076878.peg.1931	1029866.peg.1464	1029867.peg.1279	945153.peg.925
28	28	1076881.peg.1966	1041535.peg.1057	430947.peg.2391	945154.peg.1849	1029864.peg.972	945155.peg.1598	1076870.peg.2102	1029860.peg.1874	1041537.peg.837	1076871.peg.470	1017999.peg.561	1029861.peg.455	1018002.peg.2162	1076872.peg.1721	1029863.peg.777	1029862.peg.1956	1076873.peg.559	1076875.peg.1061	1029859.peg.1551	1029858.peg.1624	431182.peg.2602	1076880.peg.1869	1076877.peg.766	1029865.peg.1837	1076878.peg.1935	1029866.peg.1461	1029867.peg.1276	945153.peg.928
28	28	1076881.peg.1968	1041535.peg.1059	430947.peg.2393	945154.peg.1847	1029864.peg.974	945155.peg.1596	1076870.peg.2100	1029860.peg.1876	1041537.peg.835	1076871.peg.468	1017999.peg.559	1029861.peg.457	1018002.peg.2164	1076872.peg.1723	1029863.peg.779	1029862.peg.1958	1076873.peg.556	1076875.peg.1059	1029859.peg.1553	1029858.peg.1626	431182.peg.2600	1076880.peg.1867	1076877.peg.768	1029865.peg.1835	1076878.peg.1937	1029866.peg.1459	1029867.peg.1274	945153.peg.930
28	28	1076881.peg.1970	1041535.peg.1061	430947.peg.2396	945154.peg.1844	1029864.peg.976	945155.peg.1594	1076870.peg.2094	1029860.peg.1882	1041537.peg.832	1076871.peg.466	1017999.peg.557	1029861.peg.459	1018002.peg.2166	1076872.peg.1725	1029863.peg.781	1029862.peg.1960	1076873.peg.554	1076875.peg.1056	1029859.peg.1556	1029858.peg.1629	431182.peg.2597	1076880.peg.1864	1076877.peg.786	1029865.peg.1820	1076878.peg.1945	1029866.peg.1456	1029867.peg.1272	945153.peg.932
28	28	1076881.peg.1971	1041535.peg.1062	430947.peg.2397	945154.peg.1843	1029864.peg.977	945155.peg.1593	1076870.peg.2093	1029860.peg.1883	1041537.peg.831	1076871.peg.465	1017999.peg.556	1029861.peg.460	1018002.peg.2167	1076872.peg.1726	1029863.peg.782	1029862.peg.1961	1076873.peg.553	1076875.peg.1055	1029859.peg.1557	1029858.peg.1630	431182.peg.2596	1076880.peg.1863	1076877.peg.787	1029865.peg.1819	1076878.peg.1946	1029866.peg.1455	1029867.peg.1271	945153.peg.933
28	28	1076881.peg.1973	1041535.peg.1064	430947.peg.2399	945154.peg.1841	1029864.peg.979	945155.peg.1591	1076870.peg.2089	1029860.peg.2121	1041537.peg.829	1076871.peg.463	1017999.peg.554	1029861.peg.462	1018002.peg.2169	1076872.peg.1727	1029863.peg.784	1029862.peg.1962	1076873.peg.551	1076875.peg.1053	1029859.peg.1559	1029858.peg.1632	431182.peg.2594	1076880.peg.1861	1076877.peg.789	1029865.peg.1817	1076878.peg.1948	1029866.peg.1453	1029867.peg.1269	945153.peg.935
28	28	1076881.peg.1974	1041535.peg.1065	430947.peg.2400	945154.peg.1840	1029864.peg.248	945155.peg.1590	1076870.peg.2088	1029860.peg.2120	1041537.peg.828	1076871.peg.462	1017999.peg.553	1029861.peg.463	1018002.peg.2170	1076872.peg.1728	1029863.peg.785	1029862.peg.1963	1076873.peg.550	1076875.peg.1052	1029859.peg.1560	1029858.peg.1633	431182.peg.2593	1076880.peg.1860	1076877.peg.790	1029865.peg.1816	1076878.peg.1949	1029866.peg.1452	1029867.peg.1268	945153.peg.936
28	28	1076881.peg.1975	1041535.peg.1066	430947.peg.2401	945154.peg.1839	1029864.peg.247	945155.peg.1589	1076870.peg.2087	1029860.peg.2119	1041537.peg.827	1076871.peg.461	1017999.peg.552	1029861.peg.464	1018002.peg.2171	1076872.peg.1729	1029863.peg.786	1029862.peg.1964	1076873.peg.549	1076875.peg.1051	1029859.peg.1561	1029858.peg.1634	431182.peg.2592	1076880.peg.1859	1076877.peg.791	1029865.peg.1815	1076878.peg.1950	1029866.peg.1451	1029867.peg.1267	945153.peg.937
28	28	1076881.peg.1977	1041535.peg.1068	430947.peg.2402	945154.peg.1838	1029864.peg.246	945155.peg.1588	1076870.peg.2085	1029860.peg.2117	1041537.peg.822	1076871.peg.458	1017999.peg.551	1029861.peg.465	1018002.peg.2172	1076872.peg.1732	1029863.peg.790	1029862.peg.1967	1076873.peg.546	1076875.peg.1050	1029859.peg.1562	1029858.peg.1635	431182.peg.2590	1076880.peg.1857	1076877.peg.795	1029865.peg.1813	1076878.peg.1951	1029866.peg.1450	1029867.peg.1266	945153.peg.938
28	28	1076881.peg.1978	1041535.peg.1069	430947.peg.2403	945154.peg.1837	1029864.peg.245	945155.peg.1587	1076870.peg.2084	1029860.peg.2116	1041537.peg.821	1076871.peg.457	1017999.peg.550	1029861.peg.466	1018002.peg.2173	1076872.peg.1733	1029863.peg.791	1029862.peg.1968	1076873.peg.545	1076875.peg.1049	1029859.peg.1563	1029858.peg.1636	431182.peg.2589	1076880.peg.1856	1076877.peg.796	1029865.peg.1812	1076878.peg.1952	1029866.peg.1449	1029867.peg.1265	945153.peg.939
28	28	1076881.peg.419	1041535.peg.1265	430947.peg.567	945154.peg.1167	1029864.peg.2169	945155.peg.902	1076870.peg.584	1029860.peg.1767	1041537.peg.131	1076871.peg.2031	1017999.peg.1784	1029861.peg.469	1018002.peg.1104	1076872.peg.1583	1029863.peg.704	1029862.peg.2064	1076873.peg.629	1076875.peg.361	1029859.peg.889	1029858.peg.1289	431182.peg.1480	1076880.peg.842	1076877.peg.1545	1029865.peg.310	1076878.peg.431	1029866.peg.1900	1029867.peg.1814	945153.peg.1557
28	28	1076881.peg.1426	1041535.peg.865	430947.peg.1593	945154.peg.208	1029864.peg.726	945155.peg.2132	1076870.peg.116	1029860.peg.2106	1041537.peg.1409	1076871.peg.1074	1017999.peg.803	1029861.peg.644	1018002.peg.234	1076872.peg.1164	1029863.peg.295	1029862.peg.318	1076873.peg.1093	1076875.peg.1636	1029859.peg.940	1029858.peg.330	431182.peg.403	1076880.peg.2520	1076877.peg.121	1029865.peg.832	1076878.peg.1435	1029866.peg.459	1029867.peg.620	945153.peg.442
28	28	1076881.peg.518	1041535.peg.1922	430947.peg.741	945154.peg.1060	1029864.peg.153	945155.peg.790	1076870.peg.512	1029860.peg.2010	1041537.peg.16	1076871.peg.1898	1017999.peg.1654	1029861.peg.603	1018002.peg.1236	1076872.peg.1514	1029863.peg.638	1029862.peg.2134	1076873.peg.700	1076875.peg.269	1029859.peg.56	1029858.peg.1995	431182.peg.1303	1076880.peg.679	1076877.peg.1676	1029865.peg.281	1076878.peg.500	1029866.peg.1961	1029867.peg.1753	945153.peg.1642
28	28	1076881.peg.520	1041535.peg.1924	430947.peg.743	945154.peg.1058	1029864.peg.155	945155.peg.788	1076870.peg.510	1029860.peg.665	1041537.peg.14	1076871.peg.1896	1017999.peg.1652	1029861.peg.605	1018002.peg.1238	1076872.peg.1511	1029863.peg.636	1029862.peg.2136	1076873.peg.702	1076875.peg.267	1029859.peg.58	1029858.peg.1993	431182.peg.1301	1076880.peg.677	1076877.peg.1678	1029865.peg.283	1076878.peg.502	1029866.peg.1963	1029867.peg.1751	945153.peg.1644
28	28	1076881.peg.522	1041535.peg.1926	430947.peg.745	945154.peg.1056	1029864.peg.157	945155.peg.786	1076870.peg.504	1029860.peg.671	1041537.peg.12	1076871.peg.1894	1017999.peg.1650	1029861.peg.607	1018002.peg.1240	1076872.peg.1506	1029863.peg.633	1029862.peg.2139	1076873.peg.705	1076875.peg.265	1029859.peg.60	1029858.peg.1991	431182.peg.1299	1076880.peg.675	1076877.peg.1680	1029865.peg.285	1076878.peg.504	1029866.peg.1965	1029867.peg.1749	945153.peg.1646
28	28	1076881.peg.525	1041535.peg.1929	430947.peg.748	945154.peg.1053	1029864.peg.160	945155.peg.783	1076870.peg.502	1029860.peg.674	1041537.peg.9	1076871.peg.1890	1017999.peg.1646	1029861.peg.611	1018002.peg.1244	1076872.peg.1502	1029863.peg.628	1029862.peg.2145	1076873.peg.710	1076875.peg.262	1029859.peg.63	1029858.peg.1988	431182.peg.1296	1076880.peg.672	1076877.peg.1684	1029865.peg.289	1076878.peg.507	1029866.peg.1968	1029867.peg.1746	945153.peg.1649
28	28	1076881.peg.1173	1041535.peg.583	430947.peg.1327	945154.peg.472	1029864.peg.1887	945155.peg.177	1076870.peg.1469	1029860.peg.711	1041537.peg.1645	1076871.peg.1339	1017999.peg.1031	1029861.peg.63	1018002.peg.468	1076872.peg.925	1029863.peg.59	1029862.peg.78	1076873.peg.1331	1076875.peg.1862	1029859.peg.626	1029858.peg.811	431182.peg.700	1076880.peg.87	1076877.peg.2207	1029865.peg.1286	1076878.peg.1188	1029866.peg.685	1029867.peg.1429	945153.peg.211
28	28	1076881.peg.1435	1041535.peg.856	430947.peg.1602	945154.peg.199	1029864.peg.717	945155.peg.2123	1076870.peg.128	1029860.peg.2115	1041537.peg.1400	1076871.peg.1065	1017999.peg.794	1029861.peg.635	1018002.peg.225	1076872.peg.1172	1029863.peg.303	1029862.peg.326	1076873.peg.1085	1076875.peg.1625	1029859.peg.1164	1029858.peg.339	431182.peg.396	1076880.peg.2512	1076877.peg.133	1029865.peg.842	1076878.peg.1445	1029866.peg.450	1029867.peg.629	945153.peg.451
28	28	1076881.peg.1434	1041535.peg.857	430947.peg.1601	945154.peg.200	1029864.peg.718	945155.peg.2124	1076870.peg.127	1029860.peg.2114	1041537.peg.1401	1076871.peg.1066	1017999.peg.795	1029861.peg.636	1018002.peg.226	1076872.peg.1171	1029863.peg.302	1029862.peg.325	1076873.peg.1086	1076875.peg.1626	1029859.peg.1163	1029858.peg.338	431182.peg.397	1076880.peg.2513	1076877.peg.132	1029865.peg.841	1076878.peg.1444	1029866.peg.451	1029867.peg.628	945153.peg.450
28	28	1076881.peg.1431	1041535.peg.860	430947.peg.1598	945154.peg.203	1029864.peg.721	945155.peg.2127	1076870.peg.121	1029860.peg.2110	1041537.peg.1404	1076871.peg.1069	1017999.peg.798	1029861.peg.639	1018002.peg.229	1076872.peg.1168	1029863.peg.299	1029862.peg.322	1076873.peg.1089	1076875.peg.1631	1029859.peg.935	1029858.peg.335	431182.peg.399	1076880.peg.2515	1076877.peg.127	1029865.peg.837	1076878.peg.1441	1029866.peg.454	1029867.peg.625	945153.peg.447
28	28	1076881.peg.1175	1041535.peg.585	430947.peg.1325	945154.peg.470	1029864.peg.1889	945155.peg.175	1076870.peg.1470	1029860.peg.712	1041537.peg.1643	1076871.peg.1338	1017999.peg.1030	1029861.peg.64	1018002.peg.467	1076872.peg.926	1029863.peg.60	1029862.peg.79	1076873.peg.1330	1076875.peg.1860	1029859.peg.628	1029858.peg.809	431182.peg.702	1076880.peg.88	1076877.peg.2208	1029865.peg.1287	1076878.peg.1190	1029866.peg.683	1029867.peg.1431	945153.peg.213
28	28	1076881.peg.1429	1041535.peg.862	430947.peg.1596	945154.peg.205	1029864.peg.723	945155.peg.2129	1076870.peg.120	1029860.peg.2109	1041537.peg.1406	1076871.peg.1071	1017999.peg.800	1029861.peg.641	1018002.peg.231	1076872.peg.1166	1029863.peg.297	1029862.peg.320	1076873.peg.1091	1076875.peg.1633	1029859.peg.937	1029858.peg.333	431182.peg.400	1076880.peg.2517	1076877.peg.125	1029865.peg.835	1076878.peg.1439	1029866.peg.456	1029867.peg.623	945153.peg.445
28	28	1076881.peg.1427	1041535.peg.864	430947.peg.1594	945154.peg.207	1029864.peg.725	945155.peg.2131	1076870.peg.118	1029860.peg.2108	1041537.peg.1408	1076871.peg.1073	1017999.peg.802	1029861.peg.643	1018002.peg.233	1076872.peg.1165	1029863.peg.296	1029862.peg.319	1076873.peg.1092	1076875.peg.1635	1029859.peg.939	1029858.peg.331	431182.peg.402	1076880.peg.2519	1076877.peg.122	1029865.peg.833	1076878.peg.1437	1029866.peg.458	1029867.peg.621	945153.peg.443
28	28	1076881.peg.517	1041535.peg.1921	430947.peg.739	945154.peg.1061	1029864.peg.152	945155.peg.791	1076870.peg.514	1029860.peg.2008	1041537.peg.17	1076871.peg.1900	1017999.peg.1656	1029861.peg.601	1018002.peg.1234	1076872.peg.1515	1029863.peg.639	1029862.peg.2133	1076873.peg.699	1076875.peg.270	1029859.peg.55	1029858.peg.1996	431182.peg.1305	1076880.peg.681	1076877.peg.1674	1029865.peg.279	1076878.peg.498	1029866.peg.1959	1029867.peg.1755	945153.peg.1641
28	28	1076881.peg.1423	1041535.peg.868	430947.peg.1590	945154.peg.211	1029864.peg.729	945155.peg.2135	1076870.peg.114	1029860.peg.15	1041537.peg.1412	1076871.peg.1077	1017999.peg.806	1029861.peg.647	1018002.peg.237	1076872.peg.1162	1029863.peg.293	1029862.peg.316	1076873.peg.1095	1076875.peg.1639	1029859.peg.943	1029858.peg.327	431182.peg.407	1076880.peg.2523	1076877.peg.118	1029865.peg.829	1076878.peg.1432	1029866.peg.462	1029867.peg.617	945153.peg.439
28	28	1076881.peg.1422	1041535.peg.870	430947.peg.1589	945154.peg.215	1029864.peg.733	945155.peg.2139	1076870.peg.113	1029860.peg.16	1041537.peg.1413	1076871.peg.1078	1017999.peg.807	1029861.peg.648	1018002.peg.238	1076872.peg.1161	1029863.peg.292	1029862.peg.315	1076873.peg.1096	1076875.peg.1640	1029859.peg.944	1029858.peg.326	431182.peg.411	1076880.peg.2527	1076877.peg.117	1029865.peg.828	1076878.peg.1431	1029866.peg.463	1029867.peg.616	945153.peg.435
28	28	1076881.peg.1176	1041535.peg.586	430947.peg.1324	945154.peg.469	1029864.peg.1890	945155.peg.174	1076870.peg.1471	1029860.peg.1211	1041537.peg.1642	1076871.peg.1337	1017999.peg.1029	1029861.peg.65	1018002.peg.466	1076872.peg.927	1029863.peg.61	1029862.peg.80	1076873.peg.1329	1076875.peg.1859	1029859.peg.629	1029858.peg.808	431182.peg.703	1076880.peg.89	1076877.peg.2209	1029865.peg.1288	1076878.peg.1191	1029866.peg.682	1029867.peg.1432	945153.peg.214
28	28	1076881.peg.1416	1041535.peg.876	430947.peg.1585	945154.peg.219	1029864.peg.737	945155.peg.2143	1076870.peg.112	1029860.peg.17	1041537.peg.1415	1076871.peg.1081	1017999.peg.810	1029861.peg.651	1018002.peg.241	1076872.peg.1152	1029863.peg.284	1029862.peg.307	1076873.peg.1104	1076875.peg.1642	1029859.peg.946	1029858.peg.324	431182.peg.414	1076880.peg.2530	1076877.peg.114	1029865.peg.825	1076878.peg.1422	1029866.peg.472	1029867.peg.607	945153.peg.430
28	28	1076881.peg.1414	1041535.peg.878	430947.peg.1583	945154.peg.221	1029864.peg.739	945155.peg.2145	1076870.peg.110	1029860.peg.19	1041537.peg.1417	1076871.peg.1083	1017999.peg.812	1029861.peg.653	1018002.peg.243	1076872.peg.1150	1029863.peg.282	1029862.peg.305	1076873.peg.1106	1076875.peg.1644	1029859.peg.948	1029858.peg.322	431182.peg.416	1076880.peg.2532	1076877.peg.112	1029865.peg.823	1076878.peg.1420	1029866.peg.474	1029867.peg.605	945153.peg.428
28	28	1076881.peg.1409	1041535.peg.883	430947.peg.1579	945154.peg.234	1029864.peg.751	945155.peg.2159	1076870.peg.105	1029860.peg.2275	1041537.peg.1422	1076871.peg.1087	1017999.peg.816	1029861.peg.657	1018002.peg.247	1076872.peg.1146	1029863.peg.279	1029862.peg.301	1076873.peg.1110	1076875.peg.1648	1029859.peg.952	1029858.peg.318	431182.peg.420	1076880.peg.2536	1076877.peg.108	1029865.peg.819	1076878.peg.1416	1029866.peg.478	1029867.peg.601	945153.peg.423
28	28	1076881.peg.1407	1041535.peg.885	430947.peg.1577	945154.peg.236	1029864.peg.753	945155.peg.2161	1076870.peg.104	1029860.peg.2274	1041537.peg.1424	1076871.peg.1089	1017999.peg.818	1029861.peg.659	1018002.peg.249	1076872.peg.1145	1029863.peg.278	1029862.peg.300	1076873.peg.1111	1076875.peg.1649	1029859.peg.953	1029858.peg.317	431182.peg.422	1076880.peg.2538	1076877.peg.106	1029865.peg.817	1076878.peg.1414	1029866.peg.480	1029867.peg.599	945153.peg.421
28	28	1076881.peg.1404	1041535.peg.888	430947.peg.1574	945154.peg.239	1029864.peg.756	945155.peg.2164	1076870.peg.101	1029860.peg.2271	1041537.peg.1427	1076871.peg.1092	1017999.peg.821	1029861.peg.662	1018002.peg.252	1076872.peg.1142	1029863.peg.275	1029862.peg.297	1076873.peg.1114	1076875.peg.1652	1029859.peg.956	1029858.peg.314	431182.peg.425	1076880.peg.2541	1076877.peg.102	1029865.peg.814	1076878.peg.1411	1029866.peg.483	1029867.peg.596	945153.peg.418
28	28	1076881.peg.1403	1041535.peg.889	430947.peg.1573	945154.peg.240	1029864.peg.757	945155.peg.2165	1076870.peg.100	1029860.peg.2270	1041537.peg.1428	1076871.peg.1093	1017999.peg.822	1029861.peg.663	1018002.peg.253	1076872.peg.1141	1029863.peg.274	1029862.peg.296	1076873.peg.1115	1076875.peg.1653	1029859.peg.957	1029858.peg.313	431182.peg.427	1076880.peg.2543	1076877.peg.101	1029865.peg.813	1076878.peg.1410	1029866.peg.484	1029867.peg.595	945153.peg.417
28	28	1076881.peg.1825	1041535.peg.1998	430947.peg.2214	945154.peg.1988	1029864.peg.411	945155.peg.1739	1076870.peg.1029	1029860.peg.398	1041537.peg.1016	1076871.peg.630	1017999.peg.1592	1029861.peg.666	1018002.peg.560	1076872.peg.1438	1029863.peg.577	1029862.peg.2201	1076873.peg.762	1076875.peg.1214	1029859.peg.1429	1029858.peg.1422	431182.peg.2744	1076880.peg.2014	1076877.peg.598	1029865.peg.659	1076878.peg.1797	1029866.peg.123	1029867.peg.1932	945153.peg.795
28	28	1076881.peg.1826	1041535.peg.1997	430947.peg.2215	945154.peg.1987	1029864.peg.410	945155.peg.1738	1076870.peg.1028	1029860.peg.399	1041537.peg.1015	1076871.peg.629	1017999.peg.1593	1029861.peg.667	1018002.peg.559	1076872.peg.1439	1029863.peg.578	1029862.peg.2202	1076873.peg.761	1076875.peg.1213	1029859.peg.1430	1029858.peg.1421	431182.peg.2743	1076880.peg.2013	1076877.peg.599	1029865.peg.660	1076878.peg.1798	1029866.peg.124	1029867.peg.1933	945153.peg.796
28	28	1076881.peg.1827	1041535.peg.1996	430947.peg.2217	945154.peg.1986	1029864.peg.409	945155.peg.1737	1076870.peg.1027	1029860.peg.400	1041537.peg.1014	1076871.peg.628	1017999.peg.1594	1029861.peg.668	1018002.peg.558	1076872.peg.1440	1029863.peg.579	1029862.peg.2203	1076873.peg.760	1076875.peg.1212	1029859.peg.1431	1029858.peg.1420	431182.peg.2741	1076880.peg.2011	1076877.peg.600	1029865.peg.661	1076878.peg.1799	1029866.peg.125	1029867.peg.1934	945153.peg.797
28	28	1076881.peg.498	1041535.peg.1902	430947.peg.716	945154.peg.1082	1029864.peg.131	945155.peg.816	1076870.peg.534	1029860.peg.370	1041537.peg.36	1076871.peg.1921	1017999.peg.1677	1029861.peg.579	1018002.peg.1213	1076872.peg.1536	1029863.peg.659	1029862.peg.2111	1076873.peg.678	1076875.peg.290	1029859.peg.35	1029858.peg.2016	431182.peg.1325	1076880.peg.701	1076877.peg.1653	1029865.peg.2181	1076878.peg.479	1029866.peg.1940	1029867.peg.1774	945153.peg.1621
28	28	1076881.peg.480	1041535.peg.1884	430947.peg.691	945154.peg.1101	1029864.peg.113	945155.peg.835	1076870.peg.555	1029860.peg.1109	1041537.peg.58	1076871.peg.1944	1017999.peg.1700	1029861.peg.555	1018002.peg.1189	1076872.peg.1558	1029863.peg.680	1029862.peg.2090	1076873.peg.655	1076875.peg.307	1029859.peg.18	1029858.peg.2033	431182.peg.1349	1076880.peg.725	1076877.peg.1630	1029865.peg.2158	1076878.peg.462	1029866.peg.1923	1029867.peg.1791	945153.peg.1603
28	28	1076881.peg.481	1041535.peg.1885	430947.peg.692	945154.peg.1099	1029864.peg.114	945155.peg.833	1076870.peg.553	1029860.peg.1399	1041537.peg.57	1076871.peg.1943	1017999.peg.1699	1029861.peg.556	1018002.peg.1190	1076872.peg.1556	1029863.peg.678	1029862.peg.2092	1076873.peg.657	1076875.peg.306	1029859.peg.19	1029858.peg.2032	431182.peg.1348	1076880.peg.724	1076877.peg.1631	1029865.peg.2159	1076878.peg.463	1029866.peg.1924	1029867.peg.1790	945153.peg.1604
28	28	1076881.peg.482	1041535.peg.1886	430947.peg.693	945154.peg.1098	1029864.peg.115	945155.peg.832	1076870.peg.552	1029860.peg.1488	1041537.peg.56	1076871.peg.1942	1017999.peg.1698	1029861.peg.557	1018002.peg.1191	1076872.peg.1555	1029863.peg.677	1029862.peg.2093	1076873.peg.658	1076875.peg.305	1029859.peg.20	1029858.peg.2031	431182.peg.1347	1076880.peg.723	1076877.peg.1632	1029865.peg.2160	1076878.peg.464	1029866.peg.1925	1029867.peg.1789	945153.peg.1605
28	28	1076881.peg.483	1041535.peg.1887	430947.peg.695	945154.peg.1097	1029864.peg.116	945155.peg.831	1076870.peg.550	1029860.peg.1489	1041537.peg.55	1076871.peg.1941	1017999.peg.1697	1029861.peg.558	1018002.peg.1192	1076872.peg.1553	1029863.peg.676	1029862.peg.2094	1076873.peg.661	1076875.peg.304	1029859.peg.21	1029858.peg.2030	431182.peg.1346	1076880.peg.722	1076877.peg.1633	1029865.peg.2161	1076878.peg.465	1029866.peg.1926	1029867.peg.1788	945153.peg.1606
28	28	1076881.peg.486	1041535.peg.1890	430947.peg.698	945154.peg.1094	1029864.peg.119	945155.peg.828	1076870.peg.547	1029860.peg.1491	1041537.peg.50	1076871.peg.1938	1017999.peg.1694	1029861.peg.561	1018002.peg.1195	1076872.peg.1550	1029863.peg.673	1029862.peg.2097	1076873.peg.664	1076875.peg.301	1029859.peg.24	1029858.peg.2027	431182.peg.1343	1076880.peg.719	1076877.peg.1636	1029865.peg.2164	1076878.peg.468	1029866.peg.1929	1029867.peg.1785	945153.peg.1609
28	28	1076881.peg.2029	1041535.peg.1120	430947.peg.700	945154.peg.1782	1029864.peg.191	945155.peg.1534	1076870.peg.2077	1029860.peg.1018	1041537.peg.767	1076871.peg.1936	1017999.peg.1692	1029861.peg.564	1018002.peg.1198	1076872.peg.1740	1029863.peg.799	1029862.peg.1976	1076873.peg.538	1076875.peg.1011	1029859.peg.1600	1029858.peg.1674	431182.peg.1341	1076880.peg.717	1076877.peg.1638	1029865.peg.2166	1076878.peg.1991	1029866.peg.1411	1029867.peg.1226	945153.peg.991
28	28	1076881.peg.2023	1041535.peg.1114	430947.peg.703	945154.peg.1788	1029864.peg.197	945155.peg.1540	1076870.peg.2083	1029860.peg.1025	1041537.peg.773	1076871.peg.1933	1017999.peg.1689	1029861.peg.567	1018002.peg.1201	1076872.peg.1742	1029863.peg.800	1029862.peg.1978	1076873.peg.536	1076875.peg.1017	1029859.peg.1594	1029858.peg.1668	431182.peg.1338	1076880.peg.714	1076877.peg.1641	1029865.peg.2169	1076878.peg.1985	1029866.peg.1417	1029867.peg.1232	945153.peg.985
28	28	1076881.peg.1445	1041535.peg.846	430947.peg.704	945154.peg.188	1029864.peg.706	945155.peg.2112	1076870.peg.132	1029860.peg.680	1041537.peg.1392	1076871.peg.1932	1017999.peg.1688	1029861.peg.568	1018002.peg.1202	1076872.peg.1177	1029863.peg.309	1029862.peg.331	1076873.peg.1080	1076875.peg.1615	1029859.peg.1173	1029858.peg.349	431182.peg.1337	1076880.peg.713	1076877.peg.1642	1029865.peg.2170	1076878.peg.1454	1029866.peg.442	1029867.peg.638	945153.peg.460
28	28	1076881.peg.1168	1041535.peg.578	430947.peg.1339	945154.peg.477	1029864.peg.1882	945155.peg.182	1076870.peg.1458	1029860.peg.1665	1041537.peg.1651	1076871.peg.1345	1017999.peg.1037	1029861.peg.57	1018002.peg.474	1076872.peg.914	1029863.peg.48	1029862.peg.67	1076873.peg.1342	1076875.peg.1869	1029859.peg.620	1029858.peg.817	431182.peg.694	1076880.peg.79	1076877.peg.2201	1029865.peg.1280	1076878.peg.1183	1029866.peg.690	1029867.peg.1424	945153.peg.206
28	28	1076881.peg.492	1041535.peg.1896	430947.peg.710	945154.peg.1088	1029864.peg.125	945155.peg.822	1076870.peg.541	1029860.peg.1497	1041537.peg.43	1076871.peg.1927	1017999.peg.1683	1029861.peg.573	1018002.peg.1207	1076872.peg.1543	1029863.peg.667	1029862.peg.2104	1076873.peg.671	1076875.peg.296	1029859.peg.29	1029858.peg.2022	431182.peg.1331	1076880.peg.707	1076877.peg.1647	1029865.peg.2175	1076878.peg.473	1029866.peg.1934	1029867.peg.1780	945153.peg.1615
28	28	1076881.peg.493	1041535.peg.1897	430947.peg.711	945154.peg.1087	1029864.peg.126	945155.peg.821	1076870.peg.540	1029860.peg.1498	1041537.peg.42	1076871.peg.1926	1017999.peg.1682	1029861.peg.574	1018002.peg.1208	1076872.peg.1541	1029863.peg.665	1029862.peg.2106	1076873.peg.673	1076875.peg.295	1029859.peg.30	1029858.peg.2021	431182.peg.1330	1076880.peg.706	1076877.peg.1648	1029865.peg.2176	1076878.peg.474	1029866.peg.1935	1029867.peg.1779	945153.peg.1616
28	28	1076881.peg.494	1041535.peg.1898	430947.peg.712	945154.peg.1086	1029864.peg.127	945155.peg.820	1076870.peg.539	1029860.peg.1499	1041537.peg.41	1076871.peg.1925	1017999.peg.1681	1029861.peg.575	1018002.peg.1209	1076872.peg.1540	1029863.peg.664	1029862.peg.2107	1076873.peg.674	1076875.peg.294	1029859.peg.31	1029858.peg.2020	431182.peg.1329	1076880.peg.705	1076877.peg.1649	1029865.peg.2177	1076878.peg.475	1029866.peg.1936	1029867.peg.1778	945153.peg.1617
28	28	1076881.peg.495	1041535.peg.1899	430947.peg.713	945154.peg.1085	1029864.peg.128	945155.peg.819	1076870.peg.538	1029860.peg.1500	1041537.peg.40	1076871.peg.1924	1017999.peg.1680	1029861.peg.576	1018002.peg.1210	1076872.peg.1539	1029863.peg.663	1029862.peg.2108	1076873.peg.675	1076875.peg.293	1029859.peg.32	1029858.peg.2019	431182.peg.1328	1076880.peg.704	1076877.peg.1650	1029865.peg.2178	1076878.peg.476	1029866.peg.1937	1029867.peg.1777	945153.peg.1618
28	28	1076881.peg.497	1041535.peg.1901	430947.peg.715	945154.peg.1083	1029864.peg.130	945155.peg.817	1076870.peg.536	1029860.peg.1455	1041537.peg.38	1076871.peg.1922	1017999.peg.1678	1029861.peg.578	1018002.peg.1212	1076872.peg.1537	1029863.peg.660	1029862.peg.2110	1076873.peg.677	1076875.peg.291	1029859.peg.34	1029858.peg.2017	431182.peg.1326	1076880.peg.702	1076877.peg.1652	1029865.peg.2180	1076878.peg.478	1029866.peg.1939	1029867.peg.1775	945153.peg.1620
28	28	1076881.peg.119	1041535.peg.159	430947.peg.199	945154.peg.1495	1029864.peg.1322	945155.peg.1251	1076870.peg.905	1029860.peg.1481	1041537.peg.447	1076871.peg.2341	1017999.peg.1277	1029861.peg.424	1018002.peg.1975	1076872.peg.196	1029863.peg.1074	1029862.peg.1810	1076873.peg.1912	1076875.peg.668	1029859.peg.571	1029858.peg.2201	431182.peg.1986	1076880.peg.1283	1076877.peg.1230	1029865.peg.1727	1076878.peg.114	1029866.peg.1123	1029867.peg.1166	945153.peg.1280
28	28	1076881.peg.1169	1041535.peg.579	430947.peg.1332	945154.peg.476	1029864.peg.1883	945155.peg.181	1076870.peg.1465	1029860.peg.938	1041537.peg.1650	1076871.peg.1344	1017999.peg.1036	1029861.peg.58	1018002.peg.473	1076872.peg.915	1029863.peg.49	1029862.peg.68	1076873.peg.1341	1076875.peg.1867	1029859.peg.621	1029858.peg.816	431182.peg.695	1076880.peg.80	1076877.peg.2202	1029865.peg.1281	1076878.peg.1184	1029866.peg.689	1029867.peg.1425	945153.peg.207
28	28	1076881.peg.500	1041535.peg.1904	430947.peg.719	945154.peg.1080	1029864.peg.133	945155.peg.814	1076870.peg.532	1029860.peg.368	1041537.peg.34	1076871.peg.1918	1017999.peg.1674	1029861.peg.582	1018002.peg.1216	1076872.peg.1533	1029863.peg.657	1029862.peg.2114	1076873.peg.680	1076875.peg.287	1029859.peg.38	1029858.peg.2013	431182.peg.1322	1076880.peg.698	1076877.peg.1656	1029865.peg.261	1076878.peg.481	1029866.peg.1942	1029867.peg.1772	945153.peg.1623
28	28	1076881.peg.502	1041535.peg.1906	430947.peg.723	945154.peg.1076	1029864.peg.137	945155.peg.810	1076870.peg.530	1029860.peg.366	1041537.peg.32	1076871.peg.1915	1017999.peg.1671	1029861.peg.585	1018002.peg.1219	1076872.peg.1530	1029863.peg.654	1029862.peg.2117	1076873.peg.683	1076875.peg.285	1029859.peg.40	1029858.peg.2011	431182.peg.1320	1076880.peg.696	1076877.peg.1659	1029865.peg.264	1076878.peg.483	1029866.peg.1944	1029867.peg.1770	945153.peg.1625
28	28	1076881.peg.503	1041535.peg.1907	430947.peg.724	945154.peg.1075	1029864.peg.138	945155.peg.809	1076870.peg.529	1029860.peg.365	1041537.peg.31	1076871.peg.1914	1017999.peg.1670	1029861.peg.586	1018002.peg.1220	1076872.peg.1529	1029863.peg.653	1029862.peg.2118	1076873.peg.684	1076875.peg.284	1029859.peg.41	1029858.peg.2010	431182.peg.1319	1076880.peg.695	1076877.peg.1660	1029865.peg.265	1076878.peg.484	1029866.peg.1945	1029867.peg.1769	945153.peg.1626
28	28	1076881.peg.506	1041535.peg.1910	430947.peg.727	945154.peg.1072	1029864.peg.141	945155.peg.806	1076870.peg.527	1029860.peg.363	1041537.peg.28	1076871.peg.1911	1017999.peg.1667	1029861.peg.589	1018002.peg.1223	1076872.peg.1527	1029863.peg.650	1029862.peg.2120	1076873.peg.686	1076875.peg.281	1029859.peg.44	1029858.peg.2007	431182.peg.1316	1076880.peg.692	1076877.peg.1663	1029865.peg.268	1076878.peg.487	1029866.peg.1948	1029867.peg.1766	945153.peg.1629
28	28	1076881.peg.510	1041535.peg.1914	430947.peg.732	945154.peg.1068	1029864.peg.145	945155.peg.798	1076870.peg.522	1029860.peg.358	1041537.peg.24	1076871.peg.1907	1017999.peg.1663	1029861.peg.594	1018002.peg.1227	1076872.peg.1522	1029863.peg.646	1029862.peg.2126	1076873.peg.692	1076875.peg.277	1029859.peg.48	1029858.peg.2003	431182.peg.1312	1076880.peg.688	1076877.peg.1667	1029865.peg.272	1076878.peg.491	1029866.peg.1952	1029867.peg.1762	945153.peg.1634
28	28	1076881.peg.511	1041535.peg.1915	430947.peg.733	945154.peg.1067	1029864.peg.146	945155.peg.797	1076870.peg.521	1029860.peg.357	1041537.peg.23	1076871.peg.1906	1017999.peg.1662	1029861.peg.595	1018002.peg.1228	1076872.peg.1521	1029863.peg.645	1029862.peg.2127	1076873.peg.693	1076875.peg.276	1029859.peg.49	1029858.peg.2002	431182.peg.1311	1076880.peg.687	1076877.peg.1668	1029865.peg.273	1076878.peg.492	1029866.peg.1953	1029867.peg.1761	945153.peg.1635
28	28	1076881.peg.512	1041535.peg.1916	430947.peg.734	945154.peg.1066	1029864.peg.147	945155.peg.796	1076870.peg.520	1029860.peg.356	1041537.peg.22	1076871.peg.1905	1017999.peg.1661	1029861.peg.596	1018002.peg.1229	1076872.peg.1520	1029863.peg.644	1029862.peg.2128	1076873.peg.694	1076875.peg.275	1029859.peg.50	1029858.peg.2001	431182.peg.1310	1076880.peg.686	1076877.peg.1669	1029865.peg.274	1076878.peg.493	1029866.peg.1954	1029867.peg.1760	945153.peg.1636
28	28	1076881.peg.515	1041535.peg.1919	430947.peg.737	945154.peg.1063	1029864.peg.150	945155.peg.793	1076870.peg.516	1029860.peg.2006	1041537.peg.19	1076871.peg.1902	1017999.peg.1658	1029861.peg.599	1018002.peg.1232	1076872.peg.1517	1029863.peg.641	1029862.peg.2131	1076873.peg.697	1076875.peg.272	1029859.peg.53	1029858.peg.1998	431182.peg.1307	1076880.peg.683	1076877.peg.1672	1029865.peg.277	1076878.peg.496	1029866.peg.1957	1029867.peg.1757	945153.peg.1639
28	28	1076881.peg.516	1041535.peg.1920	430947.peg.738	945154.peg.1062	1029864.peg.151	945155.peg.792	1076870.peg.515	1029860.peg.2007	1041537.peg.18	1076871.peg.1901	1017999.peg.1657	1029861.peg.600	1018002.peg.1233	1076872.peg.1516	1029863.peg.640	1029862.peg.2132	1076873.peg.698	1076875.peg.271	1029859.peg.54	1029858.peg.1997	431182.peg.1306	1076880.peg.682	1076877.peg.1673	1029865.peg.278	1076878.peg.497	1029866.peg.1958	1029867.peg.1756	945153.peg.1640
28	28	1076881.peg.1251	1041535.peg.1489	430947.peg.1251	945154.peg.397	1029864.peg.913	945155.peg.103	1076870.peg.1539	1029860.peg.1640	1041537.peg.1570	1076871.peg.1270	1017999.peg.962	1029861.peg.310	1018002.peg.398	1076872.peg.993	1029863.peg.126	1029862.peg.145	1076873.peg.1262	1076875.peg.1789	1029859.peg.697	1029858.peg.740	431182.peg.770	1076880.peg.156	1076877.peg.2279	1029865.peg.1356	1076878.peg.1271	1029866.peg.608	1029867.peg.1504	945153.peg.282
28	28	1076881.peg.1231	1041535.peg.642	430947.peg.1266	945154.peg.416	1029864.peg.932	945155.peg.121	1076870.peg.1521	1029860.peg.1472	1041537.peg.1586	1076871.peg.1286	1017999.peg.978	1029861.peg.294	1018002.peg.414	1076872.peg.976	1029863.peg.111	1029862.peg.129	1076873.peg.1278	1076875.peg.1804	1029859.peg.682	1029858.peg.755	431182.peg.755	1076880.peg.141	1076877.peg.2263	1029865.peg.1340	1076878.peg.1256	1029866.peg.623	1029867.peg.1489	945153.peg.266
28	28	1076881.peg.1232	1041535.peg.643	430947.peg.1265	945154.peg.415	1029864.peg.931	945155.peg.120	1076870.peg.1522	1029860.peg.1473	1041537.peg.1585	1076871.peg.1285	1017999.peg.977	1029861.peg.295	1018002.peg.413	1076872.peg.977	1029863.peg.112	1029862.peg.130	1076873.peg.1277	1076875.peg.1803	1029859.peg.683	1029858.peg.754	431182.peg.756	1076880.peg.142	1076877.peg.2264	1029865.peg.1341	1076878.peg.1257	1029866.peg.622	1029867.peg.1490	945153.peg.267
28	28	1076881.peg.1233	1041535.peg.644	430947.peg.1264	945154.peg.414	1029864.peg.930	945155.peg.119	1076870.peg.1523	1029860.peg.1474	1041537.peg.1584	1076871.peg.1284	1017999.peg.976	1029861.peg.296	1018002.peg.412	1076872.peg.978	1029863.peg.113	1029862.peg.131	1076873.peg.1276	1076875.peg.1802	1029859.peg.684	1029858.peg.753	431182.peg.757	1076880.peg.143	1076877.peg.2265	1029865.peg.1342	1076878.peg.1258	1029866.peg.621	1029867.peg.1491	945153.peg.268
28	28	1076881.peg.1235	1041535.peg.646	430947.peg.1262	945154.peg.412	1029864.peg.928	945155.peg.117	1076870.peg.1525	1029860.peg.1757	1041537.peg.1582	1076871.peg.1282	1017999.peg.974	1029861.peg.298	1018002.peg.410	1076872.peg.979	1029863.peg.114	1029862.peg.132	1076873.peg.1275	1076875.peg.1800	1029859.peg.686	1029858.peg.751	431182.peg.759	1076880.peg.145	1076877.peg.2267	1029865.peg.1344	1076878.peg.1260	1029866.peg.619	1029867.peg.1493	945153.peg.270
28	28	1076881.peg.1238	1041535.peg.650	430947.peg.1261	945154.peg.410	1029864.peg.926	945155.peg.115	1076870.peg.1528	1029860.peg.1755	1041537.peg.1580	1076871.peg.1281	1017999.peg.973	1029861.peg.299	1018002.peg.409	1076872.peg.980	1029863.peg.115	1029862.peg.134	1076873.peg.1273	1076875.peg.1799	1029859.peg.687	1029858.peg.750	431182.peg.760	1076880.peg.146	1076877.peg.2268	1029865.peg.1345	1076878.peg.1261	1029866.peg.618	1029867.peg.1494	945153.peg.272
28	28	1076881.peg.1239	1041535.peg.651	430947.peg.1260	945154.peg.409	1029864.peg.925	945155.peg.114	1076870.peg.1529	1029860.peg.1754	1041537.peg.1579	1076871.peg.1280	1017999.peg.972	1029861.peg.300	1018002.peg.408	1076872.peg.981	1029863.peg.116	1029862.peg.135	1076873.peg.1272	1076875.peg.1798	1029859.peg.688	1029858.peg.749	431182.peg.761	1076880.peg.147	1076877.peg.2269	1029865.peg.1346	1076878.peg.1262	1029866.peg.617	1029867.peg.1495	945153.peg.273
28	28	1076881.peg.1240	1041535.peg.652	430947.peg.1259	945154.peg.408	1029864.peg.924	945155.peg.113	1076870.peg.1530	1029860.peg.1753	1041537.peg.1578	1076871.peg.1279	1017999.peg.971	1029861.peg.301	1018002.peg.407	1076872.peg.982	1029863.peg.117	1029862.peg.136	1076873.peg.1271	1076875.peg.1797	1029859.peg.689	1029858.peg.748	431182.peg.762	1076880.peg.148	1076877.peg.2270	1029865.peg.1347	1076878.peg.1263	1029866.peg.616	1029867.peg.1496	945153.peg.274
28	28	1076881.peg.1241	1041535.peg.653	430947.peg.1258	945154.peg.407	1029864.peg.923	945155.peg.112	1076870.peg.1531	1029860.peg.1752	1041537.peg.1577	1076871.peg.1278	1017999.peg.970	1029861.peg.302	1018002.peg.406	1076872.peg.983	1029863.peg.118	1029862.peg.137	1076873.peg.1270	1076875.peg.1796	1029859.peg.690	1029858.peg.747	431182.peg.763	1076880.peg.149	1076877.peg.2271	1029865.peg.1348	1076878.peg.1264	1029866.peg.615	1029867.peg.1497	945153.peg.275
28	28	1076881.peg.1242	1041535.peg.654	430947.peg.1257	945154.peg.406	1029864.peg.922	945155.peg.111	1076870.peg.1532	1029860.peg.1751	1041537.peg.1576	1076871.peg.1277	1017999.peg.969	1029861.peg.303	1018002.peg.405	1076872.peg.984	1029863.peg.119	1029862.peg.138	1076873.peg.1269	1076875.peg.1795	1029859.peg.691	1029858.peg.746	431182.peg.764	1076880.peg.150	1076877.peg.2272	1029865.peg.1349	1076878.peg.1265	1029866.peg.614	1029867.peg.1498	945153.peg.276
28	28	1076881.peg.1246	1041535.peg.1494	430947.peg.1256	945154.peg.402	1029864.peg.918	945155.peg.108	1076870.peg.1533	1029860.peg.1750	1041537.peg.1575	1076871.peg.1276	1017999.peg.968	1029861.peg.304	1018002.peg.404	1076872.peg.986	1029863.peg.120	1029862.peg.139	1076873.peg.1268	1076875.peg.1794	1029859.peg.692	1029858.peg.745	431182.peg.765	1076880.peg.151	1076877.peg.2273	1029865.peg.1350	1076878.peg.1266	1029866.peg.613	1029867.peg.1499	945153.peg.277
28	28	1076881.peg.1247	1041535.peg.1493	430947.peg.1255	945154.peg.401	1029864.peg.917	945155.peg.107	1076870.peg.1535	1029860.peg.1748	1041537.peg.1574	1076871.peg.1275	1017999.peg.967	1029861.peg.305	1018002.peg.403	1076872.peg.989	1029863.peg.122	1029862.peg.141	1076873.peg.1266	1076875.peg.1793	1029859.peg.693	1029858.peg.744	431182.peg.766	1076880.peg.152	1076877.peg.2274	1029865.peg.1351	1076878.peg.1267	1029866.peg.612	1029867.peg.1500	945153.peg.278
28	28	1076881.peg.1248	1041535.peg.1492	430947.peg.1254	945154.peg.400	1029864.peg.916	945155.peg.106	1076870.peg.1536	1029860.peg.1747	1041537.peg.1573	1076871.peg.1274	1017999.peg.966	1029861.peg.306	1018002.peg.402	1076872.peg.990	1029863.peg.123	1029862.peg.142	1076873.peg.1265	1076875.peg.1792	1029859.peg.694	1029858.peg.743	431182.peg.767	1076880.peg.153	1076877.peg.2275	1029865.peg.1352	1076878.peg.1268	1029866.peg.611	1029867.peg.1501	945153.peg.279
28	28	1076881.peg.1249	1041535.peg.1491	430947.peg.1253	945154.peg.399	1029864.peg.915	945155.peg.105	1076870.peg.1537	1029860.peg.1642	1041537.peg.1572	1076871.peg.1273	1017999.peg.965	1029861.peg.307	1018002.peg.401	1076872.peg.991	1029863.peg.124	1029862.peg.143	1076873.peg.1264	1076875.peg.1791	1029859.peg.695	1029858.peg.742	431182.peg.768	1076880.peg.154	1076877.peg.2276	1029865.peg.1353	1076878.peg.1269	1029866.peg.610	1029867.peg.1502	945153.peg.280
28	28	1076881.peg.1250	1041535.peg.1490	430947.peg.1252	945154.peg.398	1029864.peg.914	945155.peg.104	1076870.peg.1538	1029860.peg.1641	1041537.peg.1571	1076871.peg.1271	1017999.peg.963	1029861.peg.309	1018002.peg.399	1076872.peg.992	1029863.peg.125	1029862.peg.144	1076873.peg.1263	1076875.peg.1790	1029859.peg.696	1029858.peg.741	431182.peg.769	1076880.peg.155	1076877.peg.2278	1029865.peg.1355	1076878.peg.1270	1029866.peg.609	1029867.peg.1503	945153.peg.281
28	28	1076881.peg.1252	1041535.peg.1488	430947.peg.1250	945154.peg.396	1029864.peg.912	945155.peg.102	1076870.peg.1540	1029860.peg.1639	1041537.peg.1569	1076871.peg.1269	1017999.peg.961	1029861.peg.311	1018002.peg.397	1076872.peg.994	1029863.peg.127	1029862.peg.146	1076873.peg.1261	1076875.peg.1788	1029859.peg.698	1029858.peg.739	431182.peg.771	1076880.peg.157	1076877.peg.2280	1029865.peg.1357	1076878.peg.1272	1029866.peg.607	1029867.peg.1505	945153.peg.283
28	28	1076881.peg.1253	1041535.peg.1487	430947.peg.1249	945154.peg.395	1029864.peg.911	945155.peg.101	1076870.peg.1541	1029860.peg.1638	1041537.peg.1568	1076871.peg.1268	1017999.peg.960	1029861.peg.312	1018002.peg.396	1076872.peg.995	1029863.peg.128	1029862.peg.147	1076873.peg.1260	1076875.peg.1787	1029859.peg.699	1029858.peg.738	431182.peg.772	1076880.peg.158	1076877.peg.2281	1029865.peg.1358	1076878.peg.1273	1029866.peg.606	1029867.peg.1506	945153.peg.284
28	28	1076881.peg.1254	1041535.peg.1486	430947.peg.1248	945154.peg.394	1029864.peg.910	945155.peg.100	1076870.peg.1542	1029860.peg.1637	1041537.peg.1567	1076871.peg.1267	1017999.peg.959	1029861.peg.313	1018002.peg.395	1076872.peg.996	1029863.peg.129	1029862.peg.148	1076873.peg.1259	1076875.peg.1786	1029859.peg.700	1029858.peg.737	431182.peg.773	1076880.peg.159	1076877.peg.2282	1029865.peg.1359	1076878.peg.1274	1029866.peg.605	1029867.peg.1507	945153.peg.285
28	28	1076881.peg.1255	1041535.peg.1485	430947.peg.1247	945154.peg.393	1029864.peg.909	945155.peg.99	1076870.peg.1543	1029860.peg.1636	1041537.peg.1566	1076871.peg.1266	1017999.peg.958	1029861.peg.314	1018002.peg.394	1076872.peg.997	1029863.peg.130	1029862.peg.149	1076873.peg.1258	1076875.peg.1785	1029859.peg.701	1029858.peg.736	431182.peg.774	1076880.peg.160	1076877.peg.2283	1029865.peg.1360	1076878.peg.1275	1029866.peg.604	1029867.peg.1508	945153.peg.286
28	28	1076881.peg.1256	1041535.peg.1484	430947.peg.1246	945154.peg.392	1029864.peg.908	945155.peg.98	1076870.peg.1544	1029860.peg.1635	1041537.peg.1565	1076871.peg.1265	1017999.peg.957	1029861.peg.315	1018002.peg.393	1076872.peg.998	1029863.peg.131	1029862.peg.150	1076873.peg.1257	1076875.peg.1784	1029859.peg.702	1029858.peg.735	431182.peg.775	1076880.peg.161	1076877.peg.2284	1029865.peg.1361	1076878.peg.1276	1029866.peg.603	1029867.peg.1509	945153.peg.287
28	28	1076881.peg.1257	1041535.peg.1483	430947.peg.1245	945154.peg.391	1029864.peg.907	945155.peg.97	1076870.peg.1545	1029860.peg.1634	1041537.peg.1564	1076871.peg.1264	1017999.peg.956	1029861.peg.316	1018002.peg.392	1076872.peg.999	1029863.peg.132	1029862.peg.151	1076873.peg.1256	1076875.peg.1783	1029859.peg.703	1029858.peg.734	431182.peg.776	1076880.peg.162	1076877.peg.2285	1029865.peg.1362	1076878.peg.1277	1029866.peg.602	1029867.peg.1510	945153.peg.288
28	28	1076881.peg.1258	1041535.peg.1482	430947.peg.1244	945154.peg.390	1029864.peg.906	945155.peg.96	1076870.peg.1546	1029860.peg.1633	1041537.peg.1563	1076871.peg.1263	1017999.peg.955	1029861.peg.317	1018002.peg.391	1076872.peg.1000	1029863.peg.133	1029862.peg.152	1076873.peg.1255	1076875.peg.1782	1029859.peg.704	1029858.peg.733	431182.peg.777	1076880.peg.163	1076877.peg.2286	1029865.peg.1363	1076878.peg.1278	1029866.peg.601	1029867.peg.1511	945153.peg.289
28	28	1076881.peg.1259	1041535.peg.1481	430947.peg.1243	945154.peg.389	1029864.peg.905	945155.peg.95	1076870.peg.1547	1029860.peg.1632	1041537.peg.1562	1076871.peg.1262	1017999.peg.954	1029861.peg.318	1018002.peg.390	1076872.peg.1001	1029863.peg.134	1029862.peg.153	1076873.peg.1254	1076875.peg.1781	1029859.peg.705	1029858.peg.732	431182.peg.778	1076880.peg.164	1076877.peg.2287	1029865.peg.1364	1076878.peg.1279	1029866.peg.600	1029867.peg.1512	945153.peg.290
28	28	1076881.peg.1261	1041535.peg.1479	430947.peg.1241	945154.peg.387	1029864.peg.903	945155.peg.93	1076870.peg.1549	1029860.peg.1630	1041537.peg.1560	1076871.peg.1260	1017999.peg.952	1029861.peg.320	1018002.peg.388	1076872.peg.1003	1029863.peg.136	1029862.peg.155	1076873.peg.1252	1076875.peg.1779	1029859.peg.707	1029858.peg.730	431182.peg.780	1076880.peg.166	1076877.peg.2289	1029865.peg.1366	1076878.peg.1281	1029866.peg.598	1029867.peg.1514	945153.peg.292
28	28	1076881.peg.1262	1041535.peg.1478	430947.peg.1240	945154.peg.386	1029864.peg.902	945155.peg.92	1076870.peg.1550	1029860.peg.1629	1041537.peg.1559	1076871.peg.1259	1017999.peg.951	1029861.peg.321	1018002.peg.387	1076872.peg.1004	1029863.peg.137	1029862.peg.156	1076873.peg.1251	1076875.peg.1778	1029859.peg.708	1029858.peg.729	431182.peg.781	1076880.peg.167	1076877.peg.2290	1029865.peg.1367	1076878.peg.1282	1029866.peg.597	1029867.peg.1515	945153.peg.293
28	28	1076881.peg.1263	1041535.peg.1477	430947.peg.1239	945154.peg.385	1029864.peg.901	945155.peg.91	1076870.peg.1551	1029860.peg.1628	1041537.peg.1558	1076871.peg.1258	1017999.peg.950	1029861.peg.322	1018002.peg.386	1076872.peg.1005	1029863.peg.138	1029862.peg.157	1076873.peg.1250	1076875.peg.1777	1029859.peg.709	1029858.peg.728	431182.peg.782	1076880.peg.168	1076877.peg.2291	1029865.peg.1368	1076878.peg.1283	1029866.peg.596	1029867.peg.1516	945153.peg.294
28	28	1076881.peg.1267	1041535.peg.1473	430947.peg.1238	945154.peg.381	1029864.peg.897	945155.peg.87	1076870.peg.1552	1029860.peg.1627	1041537.peg.1554	1076871.peg.1257	1017999.peg.949	1029861.peg.323	1018002.peg.385	1076872.peg.1006	1029863.peg.139	1029862.peg.158	1076873.peg.1249	1076875.peg.1774	1029859.peg.712	1029858.peg.725	431182.peg.783	1076880.peg.169	1076877.peg.2292	1029865.peg.1369	1076878.peg.1287	1029866.peg.592	1029867.peg.1520	945153.peg.298
28	28	1076881.peg.1268	1041535.peg.1472	430947.peg.1237	945154.peg.380	1029864.peg.896	945155.peg.86	1076870.peg.1553	1029860.peg.1626	1041537.peg.1553	1076871.peg.1256	1017999.peg.948	1029861.peg.324	1018002.peg.384	1076872.peg.1007	1029863.peg.140	1029862.peg.159	1076873.peg.1248	1076875.peg.1773	1029859.peg.713	1029858.peg.724	431182.peg.784	1076880.peg.170	1076877.peg.2293	1029865.peg.1370	1076878.peg.1288	1029866.peg.591	1029867.peg.1521	945153.peg.299
28	28	1076881.peg.1271	1041535.peg.1469	430947.peg.1236	945154.peg.377	1029864.peg.893	945155.peg.83	1076870.peg.1554	1029860.peg.1625	1041537.peg.1549	1076871.peg.1255	1017999.peg.947	1029861.peg.325	1018002.peg.383	1076872.peg.1008	1029863.peg.141	1029862.peg.160	1076873.peg.1247	1076875.peg.1772	1029859.peg.714	1029858.peg.723	431182.peg.785	1076880.peg.171	1076877.peg.2294	1029865.peg.1371	1076878.peg.1289	1029866.peg.590	1029867.peg.1522	945153.peg.303
28	28	1076881.peg.1272	1041535.peg.1468	430947.peg.1235	945154.peg.376	1029864.peg.892	945155.peg.82	1076870.peg.1555	1029860.peg.1624	1041537.peg.1548	1076871.peg.1254	1017999.peg.946	1029861.peg.326	1018002.peg.382	1076872.peg.1009	1029863.peg.142	1029862.peg.161	1076873.peg.1246	1076875.peg.1771	1029859.peg.715	1029858.peg.722	431182.peg.786	1076880.peg.172	1076877.peg.2295	1029865.peg.1372	1076878.peg.1290	1029866.peg.589	1029867.peg.1523	945153.peg.304
28	28	1076881.peg.1873	1041535.peg.964	430947.peg.2268	945154.peg.1948	1029864.peg.70	945155.peg.1698	1076870.peg.2209	1029860.peg.1327	1041537.peg.933	1076871.peg.576	1017999.peg.2260	1029861.peg.2381	1018002.peg.2051	1076872.peg.412	1029863.peg.1286	1029862.peg.1586	1076873.peg.2143	1076875.peg.1156	1029859.peg.527	1029858.peg.285	431182.peg.2700	1076880.peg.1970	1076877.peg.653	1029865.peg.1944	1076878.peg.1851	1029866.peg.2043	1029867.peg.1364	945153.peg.838
28	28	1076881.peg.1872	1041535.peg.963	430947.peg.2267	945154.peg.1949	1029864.peg.71	945155.peg.1699	1076870.peg.2210	1029860.peg.1326	1041537.peg.934	1076871.peg.577	1017999.peg.2259	1029861.peg.2382	1018002.peg.2050	1076872.peg.413	1029863.peg.1287	1029862.peg.1585	1076873.peg.2144	1076875.peg.1157	1029859.peg.528	1029858.peg.286	431182.peg.2701	1076880.peg.1971	1076877.peg.652	1029865.peg.1945	1076878.peg.1850	1029866.peg.2044	1029867.peg.1365	945153.peg.836
28	28	1076881.peg.1871	1041535.peg.962	430947.peg.2266	945154.peg.1950	1029864.peg.72	945155.peg.1700	1076870.peg.2211	1029860.peg.1325	1041537.peg.935	1076871.peg.578	1017999.peg.2258	1029861.peg.2383	1018002.peg.2049	1076872.peg.414	1029863.peg.1288	1029862.peg.1584	1076873.peg.2145	1076875.peg.1158	1029859.peg.529	1029858.peg.287	431182.peg.2702	1076880.peg.1972	1076877.peg.651	1029865.peg.1946	1076878.peg.1849	1029866.peg.2045	1029867.peg.1366	945153.peg.835
28	28	1076881.peg.1870	1041535.peg.961	430947.peg.2265	945154.peg.1951	1029864.peg.73	945155.peg.1701	1076870.peg.2212	1029860.peg.1324	1041537.peg.936	1076871.peg.579	1017999.peg.2257	1029861.peg.2384	1018002.peg.2048	1076872.peg.415	1029863.peg.1289	1029862.peg.1583	1076873.peg.2146	1076875.peg.1159	1029859.peg.530	1029858.peg.288	431182.peg.2703	1076880.peg.1973	1076877.peg.650	1029865.peg.1947	1076878.peg.1848	1029866.peg.2046	1029867.peg.1367	945153.peg.834
28	28	1076881.peg.1869	1041535.peg.960	430947.peg.2264	945154.peg.1952	1029864.peg.74	945155.peg.1702	1076870.peg.2213	1029860.peg.1323	1041537.peg.937	1076871.peg.580	1017999.peg.2256	1029861.peg.2385	1018002.peg.2047	1076872.peg.416	1029863.peg.1290	1029862.peg.1582	1076873.peg.2147	1076875.peg.1160	1029859.peg.531	1029858.peg.289	431182.peg.2704	1076880.peg.1974	1076877.peg.649	1029865.peg.1948	1076878.peg.1847	1029866.peg.2047	1029867.peg.1368	945153.peg.833
28	28	1076881.peg.1867	1041535.peg.958	430947.peg.2262	945154.peg.1954	1029864.peg.76	945155.peg.1704	1076870.peg.2215	1029860.peg.1321	1041537.peg.939	1076871.peg.582	1017999.peg.2254	1029861.peg.2387	1018002.peg.2045	1076872.peg.420	1029863.peg.1294	1029862.peg.1578	1076873.peg.2151	1076875.peg.1162	1029859.peg.533	1029858.peg.291	431182.peg.2706	1076880.peg.1976	1076877.peg.647	1029865.peg.1950	1076878.peg.1845	1029866.peg.2049	1029867.peg.1370	945153.peg.831
28	28	1076881.peg.1851	1041535.peg.2160	430947.peg.2259	945154.peg.1960	1029864.peg.82	945155.peg.1711	1076870.peg.2240	1029860.peg.95	1041537.peg.956	1076871.peg.586	1017999.peg.2250	1029861.peg.2391	1018002.peg.2041	1076872.peg.435	1029863.peg.1382	1029862.peg.2243	1076873.peg.2164	1076875.peg.1180	1029859.peg.1665	1029858.peg.297	431182.peg.2715	1076880.peg.1985	1076877.peg.643	1029865.peg.1954	1076878.peg.1827	1029866.peg.2054	1029867.peg.1376	945153.peg.824
28	28	1076881.peg.1850	1041535.peg.2159	430947.peg.2258	945154.peg.1961	1029864.peg.83	945155.peg.1712	1076870.peg.2219	1029860.peg.1317	1041537.peg.957	1076871.peg.587	1017999.peg.2249	1029861.peg.2392	1018002.peg.2040	1076872.peg.436	1029863.peg.1383	1029862.peg.2242	1076873.peg.2165	1076875.peg.1181	1029859.peg.1664	1029858.peg.298	431182.peg.2716	1076880.peg.1986	1076877.peg.642	1029865.peg.1955	1076878.peg.1826	1029866.peg.2055	1029867.peg.1377	945153.peg.823
28	28	1076881.peg.1849	1041535.peg.2158	430947.peg.2257	945154.peg.1962	1029864.peg.84	945155.peg.1713	1076870.peg.2220	1029860.peg.1316	1041537.peg.958	1076871.peg.588	1017999.peg.2248	1029861.peg.2393	1018002.peg.2039	1076872.peg.437	1029863.peg.1384	1029862.peg.2241	1076873.peg.2166	1076875.peg.1182	1029859.peg.1663	1029858.peg.299	431182.peg.2717	1076880.peg.1987	1076877.peg.641	1029865.peg.1956	1076878.peg.1825	1029866.peg.2056	1029867.peg.1378	945153.peg.822
28	28	1076881.peg.1848	1041535.peg.2157	430947.peg.2256	945154.peg.1963	1029864.peg.85	945155.peg.1714	1076870.peg.2222	1029860.peg.1314	1041537.peg.959	1076871.peg.589	1017999.peg.2247	1029861.peg.2394	1018002.peg.2038	1076872.peg.441	1029863.peg.1389	1029862.peg.2237	1076873.peg.2170	1076875.peg.1183	1029859.peg.1662	1029858.peg.300	431182.peg.2718	1076880.peg.1988	1076877.peg.640	1029865.peg.1957	1076878.peg.1824	1029866.peg.2057	1029867.peg.1379	945153.peg.821
28	28	1076881.peg.1847	1041535.peg.2156	430947.peg.2255	945154.peg.1964	1029864.peg.86	945155.peg.1715	1076870.peg.2223	1029860.peg.1313	1041537.peg.960	1076871.peg.590	1017999.peg.2246	1029861.peg.2395	1018002.peg.2037	1076872.peg.444	1029863.peg.1391	1029862.peg.2234	1076873.peg.2173	1076875.peg.1184	1029859.peg.1661	1029858.peg.301	431182.peg.2719	1076880.peg.1989	1076877.peg.639	1029865.peg.1958	1076878.peg.1823	1029866.peg.2058	1029867.peg.1380	945153.peg.820
28	28	1076881.peg.1792	1041535.peg.1685	430947.peg.2163	945154.peg.2019	1029864.peg.1039	945155.peg.1769	1076870.peg.1055	1029860.peg.1831	1041537.peg.1042	1076871.peg.664	1017999.peg.1555	1029861.peg.240	1018002.peg.594	1076872.peg.1413	1029863.peg.552	1029862.peg.571	1076873.peg.844	1076875.peg.1252	1029859.peg.185	1029858.peg.1473	431182.peg.2790	1076880.peg.2078	1076877.peg.566	1029865.peg.624	1076878.peg.1773	1029866.peg.1486	1029867.peg.1906	945153.peg.762
28	28	1076881.peg.1273	1041535.peg.1467	430947.peg.1234	945154.peg.375	1029864.peg.891	945155.peg.81	1076870.peg.1556	1029860.peg.1623	1041537.peg.1547	1076871.peg.1253	1017999.peg.945	1029861.peg.327	1018002.peg.381	1076872.peg.1010	1029863.peg.143	1029862.peg.162	1076873.peg.1245	1076875.peg.1770	1029859.peg.716	1029858.peg.721	431182.peg.787	1076880.peg.173	1076877.peg.2296	1029865.peg.1373	1076878.peg.1291	1029866.peg.588	1029867.peg.1524	945153.peg.305
28	28	1076881.peg.1785	1041535.peg.1692	430947.peg.2157	945154.peg.2025	1029864.peg.1045	945155.peg.1775	1076870.peg.2042	1029860.peg.1105	1041537.peg.1047	1076871.peg.670	1017999.peg.1549	1029861.peg.246	1018002.peg.600	1076872.peg.847	1029863.peg.1809	1029862.peg.1506	1076873.peg.1798	1076875.peg.1259	1029859.peg.179	1029858.peg.1479	431182.peg.2796	1076880.peg.2084	1076877.peg.560	1029865.peg.617	1076878.peg.1768	1029866.peg.1491	1029867.peg.1901	945153.peg.758
28	28	1076881.peg.892	1041535.peg.1973	430947.peg.1050	945154.peg.738	1029864.peg.2002	945155.peg.468	1076870.peg.327	1029860.peg.2238	1041537.peg.1927	1076871.peg.1609	1017999.peg.214	1029861.peg.253	1018002.peg.1474	1076872.peg.664	1029863.peg.1993	1029862.peg.1320	1076873.peg.1612	1076875.peg.2113	1029859.peg.848	1029858.peg.591	431182.peg.1007	1076880.peg.373	1076877.peg.1952	1029865.peg.1215	1076878.peg.942	1029866.peg.793	1029867.peg.275	945153.peg.1941
28	28	1076881.peg.896	1041535.peg.2068	430947.peg.1058	945154.peg.734	1029864.peg.2006	945155.peg.464	1076870.peg.322	1029860.peg.2166	1041537.peg.1924	1076871.peg.1607	1017999.peg.216	1029861.peg.255	1018002.peg.1472	1076872.peg.671	1029863.peg.1986	1029862.peg.1327	1076873.peg.1619	1076875.peg.2110	1029859.peg.845	1029858.peg.594	431182.peg.1005	1076880.peg.371	1076877.peg.1954	1029865.peg.1213	1076878.peg.945	1029866.peg.790	1029867.peg.272	945153.peg.1945
28	28	1076881.peg.898	1041535.peg.2070	430947.peg.1059	945154.peg.732	1029864.peg.2008	945155.peg.462	1076870.peg.320	1029860.peg.2168	1041537.peg.1922	1076871.peg.1606	1017999.peg.217	1029861.peg.256	1018002.peg.1471	1076872.peg.673	1029863.peg.1984	1029862.peg.1329	1076873.peg.1621	1076875.peg.2108	1029859.peg.843	1029858.peg.596	431182.peg.1004	1076880.peg.370	1076877.peg.1955	1029865.peg.1212	1076878.peg.947	1029866.peg.788	1029867.peg.270	945153.peg.1947
28	28	1076881.peg.147	1041535.peg.131	430947.peg.225	945154.peg.1469	1029864.peg.1296	945155.peg.1225	1076870.peg.879	1029860.peg.179	1041537.peg.420	1076871.peg.2321	1017999.peg.1256	1029861.peg.404	1018002.peg.1955	1076872.peg.2055	1029863.peg.1557	1029862.peg.834	1076873.peg.217	1076875.peg.642	1029859.peg.544	1029858.peg.2174	431182.peg.1948	1076880.peg.1243	1076877.peg.1256	1029865.peg.1708	1076878.peg.140	1029866.peg.1099	1029867.peg.1142	945153.peg.1303
28	28	1076881.peg.296	1041535.peg.1142	430947.peg.418	945154.peg.1312	1029864.peg.1138	945155.peg.1064	1076870.peg.741	1029860.peg.121	1041537.peg.268	1076871.peg.2167	1017999.peg.405	1029861.peg.372	1018002.peg.977	1076872.peg.1884	1029863.peg.964	1029862.peg.1022	1076873.peg.400	1076875.peg.480	1029859.peg.902	1029858.peg.1173	431182.peg.1658	1076880.peg.996	1076877.peg.1412	1029865.peg.196	1076878.peg.306	1029866.peg.1676	1029867.peg.1002	945153.peg.1442
28	28	1076881.peg.297	1041535.peg.1143	430947.peg.419	945154.peg.1311	1029864.peg.1137	945155.peg.1063	1076870.peg.740	1029860.peg.120	1041537.peg.267	1076871.peg.2166	1017999.peg.404	1029861.peg.373	1018002.peg.978	1076872.peg.1883	1029863.peg.963	1029862.peg.1023	1076873.peg.401	1076875.peg.479	1029859.peg.901	1029858.peg.1174	431182.peg.1657	1076880.peg.995	1076877.peg.1413	1029865.peg.195	1076878.peg.307	1029866.peg.1677	1029867.peg.1001	945153.peg.1443
28	28	1076881.peg.298	1041535.peg.1144	430947.peg.420	945154.peg.1310	1029864.peg.1136	945155.peg.1062	1076870.peg.739	1029860.peg.119	1041537.peg.266	1076871.peg.2165	1017999.peg.403	1029861.peg.374	1018002.peg.979	1076872.peg.1882	1029863.peg.962	1029862.peg.1024	1076873.peg.402	1076875.peg.478	1029859.peg.900	1029858.peg.1175	431182.peg.1656	1076880.peg.994	1076877.peg.1414	1029865.peg.194	1076878.peg.308	1029866.peg.1678	1029867.peg.1000	945153.peg.1444
28	28	1076881.peg.299	1041535.peg.1145	430947.peg.421	945154.peg.1309	1029864.peg.1135	945155.peg.1061	1076870.peg.738	1029860.peg.118	1041537.peg.265	1076871.peg.2164	1017999.peg.402	1029861.peg.375	1018002.peg.980	1076872.peg.1881	1029863.peg.961	1029862.peg.1025	1076873.peg.403	1076875.peg.477	1029859.peg.899	1029858.peg.1176	431182.peg.1655	1076880.peg.993	1076877.peg.1415	1029865.peg.193	1076878.peg.309	1029866.peg.1679	1029867.peg.999	945153.peg.1445
28	28	1076881.peg.300	1041535.peg.1146	430947.peg.422	945154.peg.1308	1029864.peg.1134	945155.peg.1060	1076870.peg.737	1029860.peg.117	1041537.peg.264	1076871.peg.2163	1017999.peg.401	1029861.peg.376	1018002.peg.981	1076872.peg.1880	1029863.peg.960	1029862.peg.1026	1076873.peg.404	1076875.peg.476	1029859.peg.898	1029858.peg.1177	431182.peg.1654	1076880.peg.992	1076877.peg.1416	1029865.peg.192	1076878.peg.310	1029866.peg.1680	1029867.peg.998	945153.peg.1446
28	28	1076881.peg.163	1041535.peg.115	430947.peg.249	945154.peg.1454	1029864.peg.1281	945155.peg.1210	1076870.peg.862	1029860.peg.9	1041537.peg.404	1076871.peg.2305	1017999.peg.1239	1029861.peg.386	1018002.peg.1937	1076872.peg.2039	1029863.peg.1540	1029862.peg.850	1076873.peg.234	1076875.peg.627	1029859.peg.433	1029858.peg.2159	431182.peg.1848	1076880.peg.1197	1076877.peg.1274	1029865.peg.1690	1076878.peg.154	1029866.peg.1084	1029867.peg.1128	945153.peg.1318
28	28	1076881.peg.160	1041535.peg.118	430947.peg.246	945154.peg.1457	1029864.peg.1284	945155.peg.1213	1076870.peg.865	1029860.peg.635	1041537.peg.407	1076871.peg.2308	1017999.peg.1242	1029861.peg.389	1018002.peg.1940	1076872.peg.2043	1029863.peg.1545	1029862.peg.846	1076873.peg.229	1076875.peg.630	1029859.peg.436	1029858.peg.2162	431182.peg.1851	1076880.peg.1200	1076877.peg.1271	1029865.peg.1693	1076878.peg.151	1029866.peg.1087	1029867.peg.1131	945153.peg.1315
28	28	1076881.peg.1154	1041535.peg.564	430947.peg.1358	945154.peg.490	1029864.peg.1869	945155.peg.195	1076870.peg.1414	1029860.peg.1941	1041537.peg.1664	1076871.peg.1364	1017999.peg.1056	1029861.peg.39	1018002.peg.492	1076872.peg.892	1029863.peg.27	1029862.peg.43	1076873.peg.1364	1076875.peg.1881	1029859.peg.608	1029858.peg.829	431182.peg.678	1076880.peg.63	1076877.peg.2183	1029865.peg.1262	1076878.peg.1167	1029866.peg.706	1029867.peg.1408	945153.peg.193
28	28	1076881.peg.150	1041535.peg.128	430947.peg.235	945154.peg.1466	1029864.peg.1293	945155.peg.1222	1076870.peg.876	1029860.peg.182	1041537.peg.417	1076871.peg.2318	1017999.peg.1253	1029861.peg.401	1018002.peg.1952	1076872.peg.2052	1029863.peg.1554	1029862.peg.837	1076873.peg.220	1076875.peg.639	1029859.peg.541	1029858.peg.2171	431182.peg.1861	1076880.peg.1210	1076877.peg.1259	1029865.peg.1705	1076878.peg.142	1029866.peg.1097	1029867.peg.1140	945153.peg.1306
28	28	1076881.peg.148	1041535.peg.130	430947.peg.226	945154.peg.1468	1029864.peg.1295	945155.peg.1224	1076870.peg.878	1029860.peg.180	1041537.peg.419	1076871.peg.2320	1017999.peg.1255	1029861.peg.403	1018002.peg.1954	1076872.peg.2054	1029863.peg.1556	1029862.peg.835	1076873.peg.218	1076875.peg.641	1029859.peg.543	1029858.peg.2173	431182.peg.1947	1076880.peg.1242	1076877.peg.1257	1029865.peg.1707	1076878.peg.141	1029866.peg.1098	1029867.peg.1141	945153.peg.1304
28	28	1076881.peg.295	1041535.peg.1141	430947.peg.417	945154.peg.1313	1029864.peg.1139	945155.peg.1065	1076870.peg.742	1029860.peg.122	1041537.peg.269	1076871.peg.2168	1017999.peg.406	1029861.peg.371	1018002.peg.976	1076872.peg.1885	1029863.peg.965	1029862.peg.1021	1076873.peg.399	1076875.peg.481	1029859.peg.903	1029858.peg.1172	431182.peg.1659	1076880.peg.997	1076877.peg.1411	1029865.peg.197	1076878.peg.305	1029866.peg.1675	1029867.peg.1003	945153.peg.1441
28	28	1076881.peg.145	1041535.peg.133	430947.peg.223	945154.peg.1471	1029864.peg.1298	945155.peg.1227	1076870.peg.881	1029860.peg.177	1041537.peg.422	1076871.peg.2323	1017999.peg.1258	1029861.peg.406	1018002.peg.1957	1076872.peg.2057	1029863.peg.1559	1029862.peg.832	1076873.peg.215	1076875.peg.644	1029859.peg.546	1029858.peg.2176	431182.peg.1950	1076880.peg.1245	1076877.peg.1254	1029865.peg.1710	1076878.peg.138	1029866.peg.1101	1029867.peg.1144	945153.peg.1302
28	28	1076881.peg.143	1041535.peg.135	430947.peg.221	945154.peg.1473	1029864.peg.1300	945155.peg.1229	1076870.peg.882	1029860.peg.176	1041537.peg.424	1076871.peg.2325	1017999.peg.1260	1029861.peg.408	1018002.peg.1959	1076872.peg.2059	1029863.peg.1561	1029862.peg.830	1076873.peg.213	1076875.peg.645	1029859.peg.548	1029858.peg.2178	431182.peg.1952	1076880.peg.1247	1076877.peg.1252	1029865.peg.1712	1076878.peg.137	1029866.peg.1102	1029867.peg.1145	945153.peg.1300
28	28	1076881.peg.140	1041535.peg.138	430947.peg.220	945154.peg.1475	1029864.peg.1302	945155.peg.1231	1076870.peg.883	1029860.peg.175	1041537.peg.425	1076871.peg.2326	1017999.peg.1261	1029861.peg.409	1018002.peg.1960	1076872.peg.2060	1029863.peg.1562	1029862.peg.829	1076873.peg.212	1076875.peg.646	1029859.peg.549	1029858.peg.2179	431182.peg.1953	1076880.peg.1248	1076877.peg.1250	1029865.peg.1713	1076878.peg.136	1029866.peg.1103	1029867.peg.1146	945153.peg.1298
28	28	1076881.peg.139	1041535.peg.139	430947.peg.219	945154.peg.1476	1029864.peg.1303	945155.peg.1232	1076870.peg.884	1029860.peg.557	1041537.peg.426	1076871.peg.2327	1017999.peg.1262	1029861.peg.410	1018002.peg.1961	1076872.peg.2061	1029863.peg.1563	1029862.peg.828	1076873.peg.211	1076875.peg.647	1029859.peg.550	1029858.peg.2180	431182.peg.1954	1076880.peg.1249	1076877.peg.1249	1029865.peg.1714	1076878.peg.135	1029866.peg.1104	1029867.peg.1147	945153.peg.1297
28	28	1076881.peg.138	1041535.peg.140	430947.peg.218	945154.peg.1477	1029864.peg.1304	945155.peg.1233	1076870.peg.885	1029860.peg.558	1041537.peg.427	1076871.peg.2328	1017999.peg.1263	1029861.peg.411	1018002.peg.1962	1076872.peg.2062	1029863.peg.1564	1029862.peg.827	1076873.peg.210	1076875.peg.648	1029859.peg.551	1029858.peg.2181	431182.peg.1955	1076880.peg.1250	1076877.peg.1248	1029865.peg.1715	1076878.peg.134	1029866.peg.1105	1029867.peg.1148	945153.peg.1296
28	28	1076881.peg.136	1041535.peg.142	430947.peg.216	945154.peg.1479	1029864.peg.1306	945155.peg.1235	1076870.peg.888	1029860.peg.563	1041537.peg.429	1076871.peg.2330	1017999.peg.1265	1029861.peg.413	1018002.peg.1964	1076872.peg.2064	1029863.peg.1566	1029862.peg.825	1076873.peg.208	1076875.peg.650	1029859.peg.553	1029858.peg.2183	431182.peg.1977	1076880.peg.1273	1076877.peg.1246	1029865.peg.1717	1076878.peg.132	1029866.peg.1107	1029867.peg.1150	945153.peg.1294
28	28	1076881.peg.134	1041535.peg.144	430947.peg.214	945154.peg.1481	1029864.peg.1308	945155.peg.1237	1076870.peg.889	1029860.peg.564	1041537.peg.431	1076871.peg.2332	1017999.peg.1267	1029861.peg.415	1018002.peg.1966	1076872.peg.2066	1029863.peg.1568	1029862.peg.823	1076873.peg.206	1076875.peg.652	1029859.peg.555	1029858.peg.2185	431182.peg.1979	1076880.peg.1275	1076877.peg.1244	1029865.peg.1719	1076878.peg.130	1029866.peg.1109	1029867.peg.1152	945153.peg.1292
28	28	1076881.peg.123	1041535.peg.155	430947.peg.208	945154.peg.1492	1029864.peg.1319	945155.peg.1248	1076870.peg.900	1029860.peg.1239	1041537.peg.443	1076871.peg.2337	1017999.peg.1272	1029861.peg.420	1018002.peg.1971	1076872.peg.199	1029863.peg.1077	1029862.peg.1807	1076873.peg.1915	1076875.peg.663	1029859.peg.566	1029858.peg.2196	431182.peg.1982	1076880.peg.1278	1076877.peg.1239	1029865.peg.1723	1076878.peg.121	1029866.peg.1118	1029867.peg.1161	945153.peg.1283
28	28	1076881.peg.122	1041535.peg.156	430947.peg.201	945154.peg.1493	1029864.peg.1320	945155.peg.1249	1076870.peg.902	1029860.peg.1145	1041537.peg.444	1076871.peg.2339	1017999.peg.1275	1029861.peg.422	1018002.peg.1973	1076872.peg.198	1029863.peg.1076	1029862.peg.1808	1076873.peg.1914	1076875.peg.666	1029859.peg.569	1029858.peg.2199	431182.peg.1984	1076880.peg.1281	1076877.peg.1232	1029865.peg.1725	1076878.peg.116	1029866.peg.1121	1029867.peg.1164	945153.peg.1282
28	28	1076881.peg.121	1041535.peg.157	430947.peg.200	945154.peg.1494	1029864.peg.1321	945155.peg.1250	1076870.peg.903	1029860.peg.1146	1041537.peg.445	1076871.peg.2340	1017999.peg.1276	1029861.peg.423	1018002.peg.1974	1076872.peg.197	1029863.peg.1075	1029862.peg.1809	1076873.peg.1913	1076875.peg.667	1029859.peg.570	1029858.peg.2200	431182.peg.1985	1076880.peg.1282	1076877.peg.1231	1029865.peg.1726	1076878.peg.115	1029866.peg.1122	1029867.peg.1165	945153.peg.1281
28	28	1076881.peg.1274	1041535.peg.1466	430947.peg.1233	945154.peg.374	1029864.peg.890	945155.peg.80	1076870.peg.1557	1029860.peg.1622	1041537.peg.1546	1076871.peg.1252	1017999.peg.944	1029861.peg.328	1018002.peg.380	1076872.peg.1011	1029863.peg.144	1029862.peg.163	1076873.peg.1244	1076875.peg.1769	1029859.peg.717	1029858.peg.720	431182.peg.788	1076880.peg.174	1076877.peg.2297	1029865.peg.1374	1076878.peg.1292	1029866.peg.587	1029867.peg.1525	945153.peg.306
28	28	1076881.peg.1275	1041535.peg.1465	430947.peg.1232	945154.peg.373	1029864.peg.889	945155.peg.79	1076870.peg.1558	1029860.peg.1621	1041537.peg.1545	1076871.peg.1251	1017999.peg.943	1029861.peg.329	1018002.peg.379	1076872.peg.1012	1029863.peg.145	1029862.peg.164	1076873.peg.1243	1076875.peg.1768	1029859.peg.718	1029858.peg.719	431182.peg.789	1076880.peg.175	1076877.peg.2298	1029865.peg.1375	1076878.peg.1293	1029866.peg.586	1029867.peg.1526	945153.peg.307
28	28	1076881.peg.1276	1041535.peg.1464	430947.peg.1231	945154.peg.372	1029864.peg.888	945155.peg.78	1076870.peg.1559	1029860.peg.1620	1041537.peg.1544	1076871.peg.1250	1017999.peg.942	1029861.peg.330	1018002.peg.378	1076872.peg.1013	1029863.peg.146	1029862.peg.165	1076873.peg.1242	1076875.peg.1767	1029859.peg.719	1029858.peg.718	431182.peg.790	1076880.peg.176	1076877.peg.2299	1029865.peg.1376	1076878.peg.1294	1029866.peg.585	1029867.peg.1527	945153.peg.308
28	28	1076881.peg.1277	1041535.peg.1463	430947.peg.1230	945154.peg.371	1029864.peg.887	945155.peg.77	1076870.peg.1560	1029860.peg.1619	1041537.peg.1543	1076871.peg.1249	1017999.peg.941	1029861.peg.331	1018002.peg.377	1076872.peg.1014	1029863.peg.147	1029862.peg.166	1076873.peg.1241	1076875.peg.1766	1029859.peg.720	1029858.peg.717	431182.peg.791	1076880.peg.177	1076877.peg.2300	1029865.peg.1377	1076878.peg.1295	1029866.peg.584	1029867.peg.1528	945153.peg.309
28	28	1076881.peg.1278	1041535.peg.1462	430947.peg.1229	945154.peg.370	1029864.peg.886	945155.peg.76	1076870.peg.1561	1029860.peg.1618	1041537.peg.1542	1076871.peg.1248	1017999.peg.940	1029861.peg.332	1018002.peg.376	1076872.peg.1015	1029863.peg.148	1029862.peg.167	1076873.peg.1240	1076875.peg.1765	1029859.peg.721	1029858.peg.716	431182.peg.792	1076880.peg.178	1076877.peg.2301	1029865.peg.1378	1076878.peg.1296	1029866.peg.583	1029867.peg.1529	945153.peg.310
28	28	1076881.peg.1279	1041535.peg.1461	430947.peg.1228	945154.peg.369	1029864.peg.885	945155.peg.75	1076870.peg.1562	1029860.peg.1617	1041537.peg.1541	1076871.peg.1247	1017999.peg.939	1029861.peg.333	1018002.peg.375	1076872.peg.1016	1029863.peg.149	1029862.peg.168	1076873.peg.1239	1076875.peg.1764	1029859.peg.722	1029858.peg.715	431182.peg.793	1076880.peg.179	1076877.peg.2302	1029865.peg.1379	1076878.peg.1297	1029866.peg.582	1029867.peg.1530	945153.peg.311
28	28	1076881.peg.261	1041535.peg.17	430947.peg.388	945154.peg.1357	1029864.peg.1183	945155.peg.1112	1076870.peg.766	1029860.peg.429	1041537.peg.291	1076871.peg.2201	1017999.peg.439	1029861.peg.338	1018002.peg.943	1076872.peg.1913	1029863.peg.1416	1029862.peg.990	1076873.peg.371	1076875.peg.505	1029859.peg.927	1029858.peg.1149	431182.peg.1693	1076880.peg.1029	1076877.peg.1379	1029865.peg.121	1076878.peg.281	1029866.peg.1652	1029867.peg.1027	945153.peg.1417
28	28	1076881.peg.262	1041535.peg.16	430947.peg.389	945154.peg.1356	1029864.peg.1182	945155.peg.1111	1076870.peg.765	1029860.peg.430	1041537.peg.290	1076871.peg.2200	1017999.peg.438	1029861.peg.339	1018002.peg.944	1076872.peg.1912	1029863.peg.1415	1029862.peg.991	1076873.peg.372	1076875.peg.504	1029859.peg.926	1029858.peg.1150	431182.peg.1692	1076880.peg.1028	1076877.peg.1380	1029865.peg.120	1076878.peg.282	1029866.peg.1653	1029867.peg.1026	945153.peg.1418
28	28	1076881.peg.270	1041535.peg.8	430947.peg.392	945154.peg.1344	1029864.peg.1170	945155.peg.1097	1076870.peg.764	1029860.peg.151	1041537.peg.288	1076871.peg.2197	1017999.peg.435	1029861.peg.342	1018002.peg.947	1076872.peg.1911	1029863.peg.1414	1029862.peg.992	1076873.peg.373	1076875.peg.500	1029859.peg.922	1029858.peg.1154	431182.peg.1690	1076880.peg.1026	1076877.peg.1383	1029865.peg.118	1076878.peg.284	1029866.peg.1655	1029867.peg.1024	945153.peg.1421
28	28	1076881.peg.271	1041535.peg.7	430947.peg.393	945154.peg.1343	1029864.peg.1169	945155.peg.1096	1076870.peg.763	1029860.peg.150	1041537.peg.287	1076871.peg.2196	1017999.peg.434	1029861.peg.343	1018002.peg.948	1076872.peg.1910	1029863.peg.1413	1029862.peg.993	1076873.peg.374	1076875.peg.499	1029859.peg.921	1029858.peg.1155	431182.peg.1689	1076880.peg.1025	1076877.peg.1384	1029865.peg.117	1076878.peg.285	1029866.peg.1656	1029867.peg.1023	945153.peg.1422
28	28	1076881.peg.273	1041535.peg.5	430947.peg.400	945154.peg.1330	1029864.peg.1156	945155.peg.1083	1076870.peg.761	1029860.peg.2135	1041537.peg.285	1076871.peg.2190	1017999.peg.428	1029861.peg.349	1018002.peg.954	1076872.peg.1905	1029863.peg.1408	1029862.peg.999	1076873.peg.379	1076875.peg.497	1029859.peg.919	1029858.peg.1156	431182.peg.1677	1076880.peg.1015	1076877.peg.1391	1029865.peg.213	1076878.peg.288	1029866.peg.1658	1029867.peg.1020	945153.peg.1424
28	28	1076881.peg.1150	1041535.peg.560	430947.peg.1362	945154.peg.494	1029864.peg.1865	945155.peg.199	1076870.peg.1410	1029860.peg.1945	1041537.peg.1668	1076871.peg.1368	1017999.peg.1060	1029861.peg.35	1018002.peg.496	1076872.peg.887	1029863.peg.22	1029862.peg.38	1076873.peg.1369	1076875.peg.1885	1029859.peg.604	1029858.peg.833	431182.peg.674	1076880.peg.59	1076877.peg.2179	1029865.peg.1258	1076878.peg.1163	1029866.peg.710	1029867.peg.1404	945153.peg.189
28	28	1076881.peg.274	1041535.peg.4	430947.peg.401	945154.peg.1329	1029864.peg.1155	945155.peg.1082	1076870.peg.760	1029860.peg.2134	1041537.peg.284	1076871.peg.2189	1017999.peg.427	1029861.peg.350	1018002.peg.955	1076872.peg.1904	1029863.peg.1407	1029862.peg.1000	1076873.peg.380	1076875.peg.496	1029859.peg.918	1029858.peg.1157	431182.peg.1676	1076880.peg.1014	1076877.peg.1392	1029865.peg.212	1076878.peg.289	1029866.peg.1659	1029867.peg.1019	945153.peg.1425
28	28	1076881.peg.275	1041535.peg.3	430947.peg.402	945154.peg.1328	1029864.peg.1154	945155.peg.1081	1076870.peg.759	1029860.peg.2133	1041537.peg.283	1076871.peg.2188	1017999.peg.426	1029861.peg.351	1018002.peg.956	1076872.peg.1903	1029863.peg.1406	1029862.peg.1001	1076873.peg.381	1076875.peg.495	1029859.peg.917	1029858.peg.1158	431182.peg.1674	1076880.peg.1012	1076877.peg.1393	1029865.peg.211	1076878.peg.290	1029866.peg.1660	1029867.peg.1018	945153.peg.1426
28	28	1076881.peg.276	1041535.peg.2	430947.peg.403	945154.peg.1327	1029864.peg.1153	945155.peg.1080	1076870.peg.758	1029860.peg.2132	1041537.peg.282	1076871.peg.2187	1017999.peg.425	1029861.peg.352	1018002.peg.957	1076872.peg.1902	1029863.peg.1405	1029862.peg.1002	1076873.peg.382	1076875.peg.494	1029859.peg.916	1029858.peg.1159	431182.peg.1673	1076880.peg.1011	1076877.peg.1394	1029865.peg.210	1076878.peg.292	1029866.peg.1662	1029867.peg.1016	945153.peg.1427
28	28	1076881.peg.1151	1041535.peg.561	430947.peg.1361	945154.peg.493	1029864.peg.1866	945155.peg.198	1076870.peg.1411	1029860.peg.1944	1041537.peg.1667	1076871.peg.1367	1017999.peg.1059	1029861.peg.36	1018002.peg.495	1076872.peg.889	1029863.peg.24	1029862.peg.40	1076873.peg.1367	1076875.peg.1884	1029859.peg.605	1029858.peg.832	431182.peg.675	1076880.peg.60	1076877.peg.2180	1029865.peg.1259	1076878.peg.1164	1029866.peg.709	1029867.peg.1405	945153.peg.190
28	28	1076881.peg.288	1041535.peg.1135	430947.peg.411	945154.peg.1319	1029864.peg.1145	945155.peg.1071	1076870.peg.750	1029860.peg.2124	1041537.peg.275	1076871.peg.2175	1017999.peg.413	1029861.peg.364	1018002.peg.969	1076872.peg.1894	1029863.peg.1397	1029862.peg.1011	1076873.peg.391	1076875.peg.487	1029859.peg.909	1029858.peg.1166	431182.peg.1666	1076880.peg.1004	1076877.peg.1405	1029865.peg.203	1076878.peg.299	1029866.peg.1669	1029867.peg.1009	945153.peg.1435
28	28	1076881.peg.290	1041535.peg.1136	430947.peg.412	945154.peg.1318	1029864.peg.1144	945155.peg.1070	1076870.peg.747	1029860.peg.127	1041537.peg.274	1076871.peg.2173	1017999.peg.411	1029861.peg.366	1018002.peg.971	1076872.peg.1890	1029863.peg.1394	1029862.peg.1016	1076873.peg.394	1076875.peg.486	1029859.peg.908	1029858.peg.1167	431182.peg.1664	1076880.peg.1002	1076877.peg.1406	1029865.peg.202	1076878.peg.300	1029866.peg.1670	1029867.peg.1008	945153.peg.1436
28	28	1076881.peg.291	1041535.peg.1137	430947.peg.413	945154.peg.1317	1029864.peg.1143	945155.peg.1069	1076870.peg.746	1029860.peg.126	1041537.peg.273	1076871.peg.2172	1017999.peg.410	1029861.peg.367	1018002.peg.972	1076872.peg.1889	1029863.peg.1393	1029862.peg.1017	1076873.peg.395	1076875.peg.485	1029859.peg.907	1029858.peg.1168	431182.peg.1663	1076880.peg.1001	1076877.peg.1407	1029865.peg.201	1076878.peg.301	1029866.peg.1671	1029867.peg.1007	945153.peg.1437
28	28	1076881.peg.292	1041535.peg.1138	430947.peg.414	945154.peg.1316	1029864.peg.1142	945155.peg.1068	1076870.peg.745	1029860.peg.125	1041537.peg.272	1076871.peg.2171	1017999.peg.409	1029861.peg.368	1018002.peg.973	1076872.peg.1888	1029863.peg.968	1029862.peg.1018	1076873.peg.396	1076875.peg.484	1029859.peg.906	1029858.peg.1169	431182.peg.1662	1076880.peg.1000	1076877.peg.1408	1029865.peg.200	1076878.peg.302	1029866.peg.1672	1029867.peg.1006	945153.peg.1438
28	28	1076881.peg.293	1041535.peg.1139	430947.peg.415	945154.peg.1315	1029864.peg.1141	945155.peg.1067	1076870.peg.744	1029860.peg.124	1041537.peg.271	1076871.peg.2170	1017999.peg.408	1029861.peg.369	1018002.peg.974	1076872.peg.1887	1029863.peg.967	1029862.peg.1019	1076873.peg.397	1076875.peg.483	1029859.peg.905	1029858.peg.1170	431182.peg.1661	1076880.peg.999	1076877.peg.1409	1029865.peg.199	1076878.peg.303	1029866.peg.1673	1029867.peg.1005	945153.peg.1439
28	28	1076881.peg.1152	1041535.peg.562	430947.peg.1360	945154.peg.492	1029864.peg.1867	945155.peg.197	1076870.peg.1412	1029860.peg.1943	1041537.peg.1666	1076871.peg.1366	1017999.peg.1058	1029861.peg.37	1018002.peg.494	1076872.peg.890	1029863.peg.25	1029862.peg.41	1076873.peg.1366	1076875.peg.1883	1029859.peg.606	1029858.peg.831	431182.peg.676	1076880.peg.61	1076877.peg.2181	1029865.peg.1260	1076878.peg.1165	1029866.peg.708	1029867.peg.1406	945153.peg.191
28	28	1076881.peg.294	1041535.peg.1140	430947.peg.416	945154.peg.1314	1029864.peg.1140	945155.peg.1066	1076870.peg.743	1029860.peg.123	1041537.peg.270	1076871.peg.2169	1017999.peg.407	1029861.peg.370	1018002.peg.975	1076872.peg.1886	1029863.peg.966	1029862.peg.1020	1076873.peg.398	1076875.peg.482	1029859.peg.904	1029858.peg.1171	431182.peg.1660	1076880.peg.998	1076877.peg.1410	1029865.peg.198	1076878.peg.304	1029866.peg.1674	1029867.peg.1004	945153.peg.1440
28	28	1076881.peg.1645	1041535.peg.1672	430947.peg.1826	945154.peg.2168	1029864.peg.1082	945155.peg.1916	1076870.peg.1197	1029860.peg.260	1041537.peg.1179	1076871.peg.850	1017999.peg.347	1029861.peg.1356	1018002.peg.855	1076872.peg.689	1029863.peg.1969	1029862.peg.1344	1076873.peg.1636	1076875.peg.1408	1029859.peg.1649	1029858.peg.149	431182.peg.152	1076880.peg.2278	1076877.peg.363	1029865.peg.446	1076878.peg.1640	1029866.peg.1607	1029867.peg.818	945153.peg.639
28	28	1076881.peg.2053	1041535.peg.1565	430947.peg.2475	945154.peg.1753	1029864.peg.368	945155.peg.1505	1076870.peg.1824	1029860.peg.772	1041537.peg.738	1076871.peg.381	1017999.peg.2030	1029861.peg.1288	1018002.peg.2246	1076872.peg.269	1029863.peg.1145	1029862.peg.1739	1076873.peg.1983	1076875.peg.973	1029859.peg.1637	1029858.peg.454	431182.peg.2518	1076880.peg.1774	1076877.peg.876	1029865.peg.61	1076878.peg.2028	1029866.peg.1375	1029867.peg.1991	945153.peg.1015
28	28	1076881.peg.2054	1041535.peg.1564	430947.peg.2476	945154.peg.1752	1029864.peg.369	945155.peg.1504	1076870.peg.1821	1029860.peg.628	1041537.peg.737	1076871.peg.380	1017999.peg.2029	1029861.peg.1289	1018002.peg.2247	1076872.peg.264	1029863.peg.1141	1029862.peg.1744	1076873.peg.1979	1076875.peg.972	1029859.peg.1638	1029858.peg.453	431182.peg.2517	1076880.peg.1773	1076877.peg.877	1029865.peg.60	1076878.peg.2029	1029866.peg.1373	1029867.peg.1990	945153.peg.1016
28	28	1076881.peg.1369	1041535.peg.923	430947.peg.1526	945154.peg.274	1029864.peg.791	945155.peg.2199	1076870.peg.61	1029860.peg.281	1041537.peg.1463	1076871.peg.1142	1017999.peg.858	1029861.peg.129	1018002.peg.290	1076872.peg.1088	1029863.peg.221	1029862.peg.242	1076873.peg.1165	1076875.peg.1691	1029859.peg.795	1029858.peg.641	431182.peg.466	1076880.peg.2582	1076877.peg.63	1029865.peg.777	1076878.peg.1373	1029866.peg.520	1029867.peg.558	945153.peg.381
28	28	1076881.peg.2055	1041535.peg.1563	430947.peg.2477	945154.peg.1751	1029864.peg.370	945155.peg.1503	1076870.peg.1820	1029860.peg.629	1041537.peg.736	1076871.peg.379	1017999.peg.2028	1029861.peg.1290	1018002.peg.2248	1076872.peg.263	1029863.peg.1140	1029862.peg.1745	1076873.peg.1978	1076875.peg.971	1029859.peg.1639	1029858.peg.452	431182.peg.2516	1076880.peg.1772	1076877.peg.878	1029865.peg.59	1076878.peg.2030	1029866.peg.1372	1029867.peg.1989	945153.peg.1017
28	28	1076881.peg.2057	1041535.peg.1561	430947.peg.2479	945154.peg.1749	1029864.peg.372	945155.peg.1501	1076870.peg.1818	1029860.peg.1429	1041537.peg.734	1076871.peg.377	1017999.peg.2026	1029861.peg.1292	1018002.peg.2250	1076872.peg.262	1029863.peg.1139	1029862.peg.1746	1076873.peg.1977	1076875.peg.969	1029859.peg.1641	1029858.peg.450	431182.peg.2514	1076880.peg.1770	1076877.peg.880	1029865.peg.57	1076878.peg.2032	1029866.peg.1370	1029867.peg.1987	945153.peg.1019
28	28	1076881.peg.1141	1041535.peg.551	430947.peg.1380	945154.peg.502	1029864.peg.1857	945155.peg.207	1076870.peg.1400	1029860.peg.787	1041537.peg.1681	1076871.peg.1389	1017999.peg.1141	1029861.peg.13	1018002.peg.518	1076872.peg.879	1029863.peg.13	1029862.peg.29	1076873.peg.1378	1076875.peg.1893	1029859.peg.596	1029858.peg.841	431182.peg.653	1076880.peg.2757	1076877.peg.2154	1029865.peg.1237	1076878.peg.1151	1029866.peg.722	1029867.peg.1392	945153.peg.177
28	28	1076881.peg.1370	1041535.peg.922	430947.peg.1527	945154.peg.273	1029864.peg.790	945155.peg.2198	1076870.peg.63	1029860.peg.282	1041537.peg.1462	1076871.peg.1141	1017999.peg.857	1029861.peg.130	1018002.peg.289	1076872.peg.1089	1029863.peg.222	1029862.peg.243	1076873.peg.1164	1076875.peg.1690	1029859.peg.796	1029858.peg.640	431182.peg.465	1076880.peg.2581	1076877.peg.64	1029865.peg.778	1076878.peg.1374	1029866.peg.519	1029867.peg.559	945153.peg.382
28	28	1076881.peg.1371	1041535.peg.921	430947.peg.1528	945154.peg.272	1029864.peg.789	945155.peg.2197	1076870.peg.64	1029860.peg.283	1041537.peg.1461	1076871.peg.1140	1017999.peg.856	1029861.peg.131	1018002.peg.288	1076872.peg.1095	1029863.peg.228	1029862.peg.250	1076873.peg.1158	1076875.peg.1689	1029859.peg.797	1029858.peg.639	431182.peg.464	1076880.peg.2580	1076877.peg.65	1029865.peg.779	1076878.peg.1375	1029866.peg.518	1029867.peg.560	945153.peg.383
28	28	1076881.peg.1373	1041535.peg.919	430947.peg.1531	945154.peg.270	1029864.peg.787	945155.peg.2195	1076870.peg.66	1029860.peg.285	1041537.peg.1459	1076871.peg.1138	1017999.peg.854	1029861.peg.133	1018002.peg.286	1076872.peg.1097	1029863.peg.230	1029862.peg.252	1076873.peg.1156	1076875.peg.1687	1029859.peg.799	1029858.peg.637	431182.peg.462	1076880.peg.2578	1076877.peg.68	1029865.peg.781	1076878.peg.1377	1029866.peg.516	1029867.peg.562	945153.peg.385
28	28	1076881.peg.1374	1041535.peg.918	430947.peg.1532	945154.peg.269	1029864.peg.786	945155.peg.2194	1076870.peg.67	1029860.peg.287	1041537.peg.1458	1076871.peg.1137	1017999.peg.853	1029861.peg.134	1018002.peg.285	1076872.peg.1098	1029863.peg.231	1029862.peg.253	1076873.peg.1155	1076875.peg.1686	1029859.peg.800	1029858.peg.636	431182.peg.461	1076880.peg.2577	1076877.peg.69	1029865.peg.782	1076878.peg.1378	1029866.peg.515	1029867.peg.563	945153.peg.386
28	28	1076881.peg.1641	1041535.peg.1676	430947.peg.1821	945154.peg.2172	1029864.peg.1078	945155.peg.1920	1076870.peg.1201	1029860.peg.264	1041537.peg.1193	1076871.peg.855	1017999.peg.352	1029861.peg.1361	1018002.peg.860	1076872.peg.692	1029863.peg.1966	1029862.peg.1347	1076873.peg.1639	1076875.peg.1419	1029859.peg.1473	1029858.peg.139	431182.peg.158	1076880.peg.2284	1076877.peg.358	1029865.peg.441	1076878.peg.1626	1029866.peg.1618	1029867.peg.807	945153.peg.634
28	28	1076881.peg.1640	1041535.peg.1677	430947.peg.1820	945154.peg.2173	1029864.peg.1077	945155.peg.1921	1076870.peg.1202	1029860.peg.265	1041537.peg.1194	1076871.peg.856	1017999.peg.354	1029861.peg.1362	1018002.peg.861	1076872.peg.693	1029863.peg.1965	1029862.peg.1348	1076873.peg.1640	1076875.peg.1420	1029859.peg.1472	1029858.peg.138	431182.peg.159	1076880.peg.2285	1076877.peg.357	1029865.peg.440	1076878.peg.1625	1029866.peg.1619	1029867.peg.806	945153.peg.633
28	28	1076881.peg.1631	1041535.peg.658	430947.peg.1819	945154.peg.3	1029864.peg.522	945155.peg.1927	1076870.peg.1213	1029860.peg.1872	1041537.peg.1195	1076871.peg.857	1017999.peg.359	1029861.peg.1367	1018002.peg.866	1076872.peg.697	1029863.peg.1961	1029862.peg.1353	1076873.peg.1645	1076875.peg.1422	1029859.peg.1360	1029858.peg.135	431182.peg.161	1076880.peg.2287	1076877.peg.346	1029865.peg.439	1076878.peg.1623	1029866.peg.1621	1029867.peg.804	945153.peg.632
28	28	1076881.peg.1630	1041535.peg.659	430947.peg.1818	945154.peg.4	1029864.peg.523	945155.peg.1928	1076870.peg.1214	1029860.peg.1871	1041537.peg.1196	1076871.peg.858	1017999.peg.360	1029861.peg.1368	1018002.peg.867	1076872.peg.698	1029863.peg.1960	1029862.peg.1354	1076873.peg.1646	1076875.peg.1423	1029859.peg.1361	1029858.peg.134	431182.peg.162	1076880.peg.2288	1076877.peg.345	1029865.peg.438	1076878.peg.1622	1029866.peg.1623	1029867.peg.803	945153.peg.631
28	28	1076881.peg.1375	1041535.peg.917	430947.peg.1538	945154.peg.268	1029864.peg.785	945155.peg.2193	1076870.peg.68	1029860.peg.288	1041537.peg.1457	1076871.peg.1134	1017999.peg.850	1029861.peg.137	1018002.peg.282	1076872.peg.1099	1029863.peg.232	1029862.peg.254	1076873.peg.1154	1076875.peg.1685	1029859.peg.801	1029858.peg.635	431182.peg.458	1076880.peg.2574	1076877.peg.73	1029865.peg.785	1076878.peg.1382	1029866.peg.511	1029867.peg.567	945153.peg.387
28	28	1076881.peg.1626	1041535.peg.663	430947.peg.1815	945154.peg.8	1029864.peg.527	945155.peg.1932	1076870.peg.1217	1029860.peg.1867	1041537.peg.1200	1076871.peg.861	1017999.peg.363	1029861.peg.1371	1018002.peg.870	1076872.peg.703	1029863.peg.1955	1029862.peg.1359	1076873.peg.1651	1076875.peg.1427	1029859.peg.1365	1029858.peg.130	431182.peg.165	1076880.peg.2291	1076877.peg.342	1029865.peg.435	1076878.peg.1618	1029866.peg.1627	1029867.peg.799	945153.peg.627
28	28	1076881.peg.1623	1041535.peg.666	430947.peg.1812	945154.peg.11	1029864.peg.530	945155.peg.1935	1076870.peg.1219	1029860.peg.1865	1041537.peg.1203	1076871.peg.864	1017999.peg.366	1029861.peg.1374	1018002.peg.873	1076872.peg.705	1029863.peg.1953	1029862.peg.1361	1076873.peg.1653	1076875.peg.1431	1029859.peg.1369	1029858.peg.126	431182.peg.168	1076880.peg.2294	1076877.peg.339	1029865.peg.432	1076878.peg.1613	1029866.peg.5	1029867.peg.795	945153.peg.624
28	28	1076881.peg.1621	1041535.peg.668	430947.peg.1809	945154.peg.13	1029864.peg.532	945155.peg.1937	1076870.peg.1222	1029860.peg.1863	1041537.peg.1205	1076871.peg.867	1017999.peg.369	1029861.peg.1377	1018002.peg.876	1076872.peg.708	1029863.peg.1949	1029862.peg.1364	1076873.peg.1656	1076875.peg.1433	1029859.peg.1371	1029858.peg.124	431182.peg.171	1076880.peg.2297	1076877.peg.336	1029865.peg.429	1076878.peg.1611	1029866.peg.7	1029867.peg.793	945153.peg.622
28	28	1076881.peg.1620	1041535.peg.669	430947.peg.1808	945154.peg.14	1029864.peg.533	945155.peg.1938	1076870.peg.1223	1029860.peg.1862	1041537.peg.1206	1076871.peg.868	1017999.peg.370	1029861.peg.1378	1018002.peg.877	1076872.peg.709	1029863.peg.1948	1029862.peg.1365	1076873.peg.1657	1076875.peg.1434	1029859.peg.1372	1029858.peg.123	431182.peg.172	1076880.peg.2298	1076877.peg.335	1029865.peg.428	1076878.peg.1610	1029866.peg.8	1029867.peg.792	945153.peg.621
28	28	1076881.peg.2118	1041535.peg.1500	430947.peg.2539	945154.peg.1695	1029864.peg.474	945155.peg.1447	1076870.peg.1756	1029860.peg.896	1041537.peg.671	1076871.peg.309	1017999.peg.1951	1029861.peg.1217	1018002.peg.2313	1076872.peg.111	1029863.peg.984	1029862.peg.1896	1076873.peg.1828	1076875.peg.899	1029859.peg.268	1029858.peg.524	431182.peg.2443	1076880.peg.1704	1076877.peg.994	1029865.peg.5	1076878.peg.2129	1029866.peg.739	1029867.peg.45	945153.peg.1092
28	28	1076881.peg.1365	1041535.peg.927	430947.peg.1522	945154.peg.278	1029864.peg.795	945155.peg.2203	1076870.peg.56	1029860.peg.520	1041537.peg.1467	1076871.peg.1149	1017999.peg.865	1029861.peg.122	1018002.peg.297	1076872.peg.1084	1029863.peg.217	1029862.peg.238	1076873.peg.1169	1076875.peg.1695	1029859.peg.791	1029858.peg.645	431182.peg.473	1076880.peg.2589	1076877.peg.56	1029865.peg.770	1076878.peg.1369	1029866.peg.524	1029867.peg.554	945153.peg.377
28	28	1076881.peg.2108	1041535.peg.1510	430947.peg.2530	945154.peg.1707	1029864.peg.486	945155.peg.1459	1076870.peg.1765	1029860.peg.1520	1041537.peg.676	1076871.peg.318	1017999.peg.1960	1029861.peg.1226	1018002.peg.2304	1076872.peg.118	1029863.peg.993	1029862.peg.1889	1076873.peg.1835	1076875.peg.909	1029859.peg.278	1029858.peg.514	431182.peg.2451	1076880.peg.1712	1076877.peg.1003	1029865.peg.14	1076878.peg.2103	1029866.peg.1305	1029867.peg.35	945153.peg.1084
28	28	1076881.peg.2107	1041535.peg.1511	430947.peg.2528	945154.peg.1708	1029864.peg.487	945155.peg.1460	1076870.peg.1815	1029860.peg.766	1041537.peg.677	1076871.peg.320	1017999.peg.1962	1029861.peg.1228	1018002.peg.2302	1076872.peg.121	1029863.peg.997	1029862.peg.1886	1076873.peg.1838	1076875.peg.910	1029859.peg.279	1029858.peg.513	431182.peg.2453	1076880.peg.1714	1076877.peg.1005	1029865.peg.16	1076878.peg.2102	1029866.peg.1306	1029867.peg.34	945153.peg.1083
28	28	1076881.peg.2106	1041535.peg.1512	430947.peg.2523	945154.peg.1709	1029864.peg.488	945155.peg.1461	1076870.peg.1767	1029860.peg.1518	1041537.peg.678	1076871.peg.322	1017999.peg.1964	1029861.peg.1230	1018002.peg.2300	1076872.peg.122	1029863.peg.998	1029862.peg.1884	1076873.peg.1839	1076875.peg.911	1029859.peg.280	1029858.peg.512	431182.peg.2455	1076880.peg.1716	1076877.peg.1007	1029865.peg.17	1076878.peg.2101	1029866.peg.1307	1029867.peg.33	945153.peg.1082
28	28	1076881.peg.2105	1041535.peg.1513	430947.peg.2522	945154.peg.1710	1029864.peg.489	945155.peg.1462	1076870.peg.1766	1029860.peg.1519	1041537.peg.679	1076871.peg.323	1017999.peg.1965	1029861.peg.1231	1018002.peg.2299	1076872.peg.120	1029863.peg.996	1029862.peg.1887	1076873.peg.1837	1076875.peg.912	1029859.peg.281	1029858.peg.511	431182.peg.2456	1076880.peg.1717	1076877.peg.1008	1029865.peg.18	1076878.peg.2100	1029866.peg.1308	1029867.peg.32	945153.peg.1079
28	28	1076881.peg.311	1041535.peg.1157	430947.peg.2520	945154.peg.1293	1029864.peg.1121	945155.peg.1040	1076870.peg.1769	1029860.peg.1516	1041537.peg.241	1076871.peg.325	1017999.peg.1967	1029861.peg.1233	1018002.peg.2297	1076872.peg.123	1029863.peg.1000	1029862.peg.1883	1076873.peg.1840	1076875.peg.2099	1029859.peg.834	1029858.peg.605	431182.peg.2458	1076880.peg.1719	1076877.peg.1010	1029865.peg.20	1076878.peg.961	1029866.peg.775	1029867.peg.256	945153.peg.1456
28	28	1076881.peg.2102	1041535.peg.1516	430947.peg.2518	945154.peg.1713	1029864.peg.492	945155.peg.1465	1076870.peg.1773	1029860.peg.1512	1041537.peg.682	1076871.peg.327	1017999.peg.1969	1029861.peg.1235	1018002.peg.2295	1076872.peg.126	1029863.peg.1003	1029862.peg.1880	1076873.peg.1843	1076875.peg.915	1029859.peg.284	1029858.peg.508	431182.peg.2460	1076880.peg.1721	1076877.peg.1012	1029865.peg.22	1076878.peg.2096	1029866.peg.1312	1029867.peg.28	945153.peg.1076
28	28	1076881.peg.1367	1041535.peg.925	430947.peg.1524	945154.peg.276	1029864.peg.793	945155.peg.2201	1076870.peg.58	1029860.peg.517	1041537.peg.1465	1076871.peg.1147	1017999.peg.863	1029861.peg.124	1018002.peg.295	1076872.peg.1086	1029863.peg.219	1029862.peg.240	1076873.peg.1167	1076875.peg.1693	1029859.peg.793	1029858.peg.643	431182.peg.471	1076880.peg.2587	1076877.peg.58	1029865.peg.772	1076878.peg.1371	1029866.peg.522	1029867.peg.556	945153.peg.379
28	28	1076881.peg.868	1041535.peg.1949	430947.peg.1023	945154.peg.763	1029864.peg.1977	945155.peg.493	1076870.peg.346	1029860.peg.2045	1041537.peg.1955	1076871.peg.1639	1017999.peg.2234	1029861.peg.1268	1018002.peg.1504	1076872.peg.642	1029863.peg.2015	1029862.peg.1298	1076873.peg.1590	1076875.peg.2139	1029859.peg.1415	1029858.peg.1132	431182.peg.1034	1076880.peg.399	1076877.peg.1922	1029865.peg.1455	1076878.peg.917	1029866.peg.818	1029867.peg.302	945153.peg.1917
28	28	1076881.peg.869	1041535.peg.1950	430947.peg.1024	945154.peg.762	1029864.peg.1978	945155.peg.492	1076870.peg.345	1029860.peg.2046	1041537.peg.1954	1076871.peg.1637	1017999.peg.2236	1029861.peg.1270	1018002.peg.1502	1076872.peg.643	1029863.peg.2014	1029862.peg.1299	1076873.peg.1591	1076875.peg.2138	1029859.peg.1414	1029858.peg.1133	431182.peg.1032	1076880.peg.398	1076877.peg.1925	1029865.peg.1453	1076878.peg.918	1029866.peg.817	1029867.peg.301	945153.peg.1918
28	28	1076881.peg.873	1041535.peg.1954	430947.peg.1028	945154.peg.758	1029864.peg.1982	945155.peg.488	1076870.peg.341	1029860.peg.2050	1041537.peg.1950	1076871.peg.1633	1017999.peg.2240	1029861.peg.1274	1018002.peg.1498	1076872.peg.647	1029863.peg.2010	1029862.peg.1303	1076873.peg.1595	1076875.peg.2133	1029859.peg.1409	1029858.peg.1138	431182.peg.1028	1076880.peg.394	1076877.peg.1929	1029865.peg.1449	1076878.peg.922	1029866.peg.813	1029867.peg.297	945153.peg.1922
28	28	1076881.peg.874	1041535.peg.1955	430947.peg.1030	945154.peg.757	1029864.peg.1983	945155.peg.487	1076870.peg.1649	1029860.peg.1379	1041537.peg.1949	1076871.peg.1631	1017999.peg.2242	1029861.peg.1276	1018002.peg.1496	1076872.peg.710	1029863.peg.1947	1029862.peg.1366	1076873.peg.1658	1076875.peg.2132	1029859.peg.1408	1029858.peg.1139	431182.peg.1026	1076880.peg.392	1076877.peg.1931	1029865.peg.1447	1076878.peg.923	1029866.peg.812	1029867.peg.296	945153.peg.1923
28	28	1076881.peg.1680	1041535.peg.1637	430947.peg.1895	945154.peg.2122	1029864.peg.1708	945155.peg.1872	1076870.peg.1160	1029860.peg.639	1041537.peg.1150	1076871.peg.779	1017999.peg.1437	1029861.peg.1469	1018002.peg.711	1076872.peg.1360	1029863.peg.497	1029862.peg.517	1076873.peg.897	1076875.peg.1370	1029859.peg.2231	1029858.peg.1053	431182.peg.104	1076880.peg.2234	1076877.peg.458	1029865.peg.520	1076878.peg.1692	1029866.peg.1561	1029867.peg.866	945153.peg.670
28	28	1076881.peg.177	1041535.peg.101	430947.peg.269	945154.peg.1440	1029864.peg.1267	945155.peg.1196	1076870.peg.792	1029860.peg.2250	1041537.peg.384	1076871.peg.2295	1017999.peg.1229	1029861.peg.1444	1018002.peg.1927	1076872.peg.1948	1029863.peg.1456	1029862.peg.950	1076873.peg.334	1076875.peg.590	1029859.peg.391	1029858.peg.2132	431182.peg.1828	1076880.peg.1166	1076877.peg.1284	1029865.peg.1680	1076878.peg.166	1029866.peg.1073	1029867.peg.1117	945153.peg.1331
28	28	1076881.peg.175	1041535.peg.103	430947.peg.266	945154.peg.1442	1029864.peg.1269	945155.peg.1198	1076870.peg.789	1029860.peg.2247	1041537.peg.390	1076871.peg.2297	1017999.peg.1231	1029861.peg.1446	1018002.peg.1929	1076872.peg.75	1029863.peg.1771	1029862.peg.634	1076873.peg.20	1076875.peg.595	1029859.peg.396	1029858.peg.2137	431182.peg.1830	1076880.peg.1168	1076877.peg.1282	1029865.peg.1682	1076878.peg.163	1029866.peg.1075	1029867.peg.1119	945153.peg.1329
28	28	1076881.peg.170	1041535.peg.108	430947.peg.262	945154.peg.1447	1029864.peg.1274	945155.peg.1203	1076870.peg.1183	1029860.peg.1854	1041537.peg.395	1076871.peg.2298	1017999.peg.1232	1029861.peg.1447	1018002.peg.1930	1076872.peg.1043	1029863.peg.176	1029862.peg.195	1076873.peg.1213	1076875.peg.600	1029859.peg.401	1029858.peg.2142	431182.peg.1831	1076880.peg.1169	1076877.peg.1281	1029865.peg.1683	1076878.peg.159	1029866.peg.1079	1029867.peg.1123	945153.peg.1324
28	28	1076881.peg.169	1041535.peg.109	430947.peg.261	945154.peg.1448	1029864.peg.1275	945155.peg.1204	1076870.peg.1182	1029860.peg.1853	1041537.peg.396	1076871.peg.2299	1017999.peg.1233	1029861.peg.1448	1018002.peg.1931	1076872.peg.1044	1029863.peg.177	1029862.peg.196	1076873.peg.1212	1076875.peg.601	1029859.peg.402	1029858.peg.2143	431182.peg.1832	1076880.peg.1170	1076877.peg.1280	1029865.peg.1684	1076878.peg.158	1029866.peg.1080	1029867.peg.1124	945153.peg.1323
28	28	1076881.peg.1667	1041535.peg.1650	430947.peg.1883	945154.peg.2135	1029864.peg.1695	945155.peg.1885	1076870.peg.1173	1029860.peg.1847	1041537.peg.1162	1076871.peg.795	1017999.peg.1421	1029861.peg.1452	1018002.peg.727	1076872.peg.674	1029863.peg.1983	1029862.peg.1330	1076873.peg.1622	1076875.peg.1385	1029859.peg.2247	1029858.peg.1067	431182.peg.118	1076880.peg.2248	1076877.peg.445	1029865.peg.504	1076878.peg.1678	1029866.peg.1575	1029867.peg.852	945153.peg.657
28	28	1076881.peg.1669	1041535.peg.1648	430947.peg.1885	945154.peg.2133	1029864.peg.1697	945155.peg.1883	1076870.peg.1171	1029860.peg.1846	1041537.peg.1160	1076871.peg.793	1017999.peg.1423	1029861.peg.1454	1018002.peg.725	1076872.peg.1350	1029863.peg.487	1029862.peg.506	1076873.peg.909	1076875.peg.1383	1029859.peg.2244	1029858.peg.1065	431182.peg.116	1076880.peg.2246	1076877.peg.447	1029865.peg.506	1076878.peg.1680	1029866.peg.1573	1029867.peg.854	945153.peg.659
28	28	1076881.peg.1671	1041535.peg.1646	430947.peg.1886	945154.peg.2131	1029864.peg.1699	945155.peg.1881	1076870.peg.1169	1029860.peg.1844	1041537.peg.1159	1076871.peg.789	1017999.peg.1427	1029861.peg.1458	1018002.peg.721	1076872.peg.1352	1029863.peg.489	1029862.peg.509	1076873.peg.905	1076875.peg.1382	1029859.peg.2243	1029858.peg.1064	431182.peg.115	1076880.peg.2245	1076877.peg.448	1029865.peg.510	1076878.peg.1681	1029866.peg.1572	1029867.peg.855	945153.peg.661
28	28	1076881.peg.1672	1041535.peg.1645	430947.peg.1887	945154.peg.2130	1029864.peg.1700	945155.peg.1880	1076870.peg.1168	1029860.peg.1843	1041537.peg.1158	1076871.peg.788	1017999.peg.1428	1029861.peg.1459	1018002.peg.720	1076872.peg.1353	1029863.peg.490	1029862.peg.510	1076873.peg.904	1076875.peg.1381	1029859.peg.2242	1029858.peg.1063	431182.peg.114	1076880.peg.2244	1076877.peg.449	1029865.peg.511	1076878.peg.1682	1029866.peg.1571	1029867.peg.856	945153.peg.662
28	28	1076881.peg.1673	1041535.peg.1644	430947.peg.1888	945154.peg.2129	1029864.peg.1701	945155.peg.1879	1076870.peg.1166	1029860.peg.1841	1041537.peg.1157	1076871.peg.787	1017999.peg.1429	1029861.peg.1460	1018002.peg.719	1076872.peg.1354	1029863.peg.491	1029862.peg.511	1076873.peg.903	1076875.peg.1380	1029859.peg.2241	1029858.peg.1062	431182.peg.113	1076880.peg.2243	1076877.peg.450	1029865.peg.512	1076878.peg.1683	1029866.peg.1570	1029867.peg.857	945153.peg.663
28	28	1076881.peg.1676	1041535.peg.1641	430947.peg.1891	945154.peg.2126	1029864.peg.1704	945155.peg.1876	1076870.peg.1164	1029860.peg.1839	1041537.peg.1154	1076871.peg.783	1017999.peg.1433	1029861.peg.1465	1018002.peg.715	1076872.peg.1356	1029863.peg.493	1029862.peg.513	1076873.peg.901	1076875.peg.1374	1029859.peg.2235	1029858.peg.1057	431182.peg.108	1076880.peg.2238	1076877.peg.454	1029865.peg.516	1076878.peg.1688	1029866.peg.1565	1029867.peg.862	945153.peg.666
28	28	1076881.peg.1677	1041535.peg.1640	430947.peg.1892	945154.peg.2125	1029864.peg.1705	945155.peg.1875	1076870.peg.1163	1029860.peg.1838	1041537.peg.1153	1076871.peg.782	1017999.peg.1434	1029861.peg.1466	1018002.peg.714	1076872.peg.1357	1029863.peg.494	1029862.peg.514	1076873.peg.900	1076875.peg.1373	1029859.peg.2234	1029858.peg.1056	431182.peg.107	1076880.peg.2237	1076877.peg.455	1029865.peg.517	1076878.peg.1689	1029866.peg.1564	1029867.peg.863	945153.peg.667
28	28	1076881.peg.1678	1041535.peg.1639	430947.peg.1893	945154.peg.2124	1029864.peg.1706	945155.peg.1874	1076870.peg.1162	1029860.peg.1837	1041537.peg.1152	1076871.peg.781	1017999.peg.1435	1029861.peg.1467	1018002.peg.713	1076872.peg.1358	1029863.peg.495	1029862.peg.515	1076873.peg.899	1076875.peg.1372	1029859.peg.2233	1029858.peg.1055	431182.peg.106	1076880.peg.2236	1076877.peg.456	1029865.peg.518	1076878.peg.1690	1029866.peg.1563	1029867.peg.864	945153.peg.668
28	28	1076881.peg.1679	1041535.peg.1638	430947.peg.1894	945154.peg.2123	1029864.peg.1707	945155.peg.1873	1076870.peg.1161	1029860.peg.1836	1041537.peg.1151	1076871.peg.780	1017999.peg.1436	1029861.peg.1468	1018002.peg.712	1076872.peg.1359	1029863.peg.496	1029862.peg.516	1076873.peg.898	1076875.peg.1371	1029859.peg.2232	1029858.peg.1054	431182.peg.105	1076880.peg.2235	1076877.peg.457	1029865.peg.519	1076878.peg.1691	1029866.peg.1562	1029867.peg.865	945153.peg.669
28	28	1076881.peg.1681	1041535.peg.1636	430947.peg.1897	945154.peg.2121	1029864.peg.1709	945155.peg.1871	1076870.peg.1159	1029860.peg.640	1041537.peg.1149	1076871.peg.778	1017999.peg.1438	1029861.peg.1470	1018002.peg.710	1076872.peg.1361	1029863.peg.498	1029862.peg.518	1076873.peg.896	1076875.peg.1369	1029859.peg.2230	1029858.peg.1052	431182.peg.103	1076880.peg.2233	1076877.peg.460	1029865.peg.521	1076878.peg.1693	1029866.peg.1560	1029867.peg.867	945153.peg.671
28	28	1076881.peg.766	1041535.peg.1807	430947.peg.969	945154.peg.856	1029864.peg.2113	945155.peg.586	1076870.peg.394	1029860.peg.1970	1041537.peg.2048	1076871.peg.1685	1017999.peg.2187	1029861.peg.1476	1018002.peg.1551	1076872.peg.584	1029863.peg.2075	1029862.peg.1238	1076873.peg.1531	1076875.peg.2254	1029859.peg.1788	1029858.peg.74	431182.peg.1089	1076880.peg.458	1076877.peg.1874	1029865.peg.1499	1076878.peg.822	1029866.peg.910	1029867.peg.375	945153.peg.1849
28	28	1076881.peg.768	1041535.peg.1805	430947.peg.971	945154.peg.854	1029864.peg.2115	945155.peg.584	1076870.peg.391	1029860.peg.1968	1041537.peg.2046	1076871.peg.1683	1017999.peg.2189	1029861.peg.1478	1018002.peg.1549	1076872.peg.586	1029863.peg.2073	1029862.peg.1240	1076873.peg.1533	1076875.peg.2252	1029859.peg.1790	1029858.peg.72	431182.peg.1087	1076880.peg.456	1076877.peg.1876	1029865.peg.1497	1076878.peg.824	1029866.peg.908	1029867.peg.373	945153.peg.1851
28	28	1076881.peg.769	1041535.peg.1804	430947.peg.972	945154.peg.853	1029864.peg.2116	945155.peg.583	1076870.peg.390	1029860.peg.1967	1041537.peg.2045	1076871.peg.1682	1017999.peg.2190	1029861.peg.1479	1018002.peg.1548	1076872.peg.587	1029863.peg.2072	1029862.peg.1241	1076873.peg.1534	1076875.peg.2251	1029859.peg.1791	1029858.peg.71	431182.peg.1086	1076880.peg.455	1076877.peg.1877	1029865.peg.1496	1076878.peg.825	1029866.peg.907	1029867.peg.372	945153.peg.1852
28	28	1076881.peg.770	1041535.peg.1803	430947.peg.973	945154.peg.852	1029864.peg.2117	945155.peg.582	1076870.peg.389	1029860.peg.1966	1041537.peg.2044	1076871.peg.1681	1017999.peg.2191	1029861.peg.1480	1018002.peg.1547	1076872.peg.589	1029863.peg.2070	1029862.peg.1243	1076873.peg.1536	1076875.peg.2250	1029859.peg.1792	1029858.peg.70	431182.peg.1085	1076880.peg.454	1076877.peg.1878	1029865.peg.1495	1076878.peg.826	1029866.peg.906	1029867.peg.371	945153.peg.1853
28	28	1076881.peg.771	1041535.peg.1802	430947.peg.974	945154.peg.851	1029864.peg.2118	945155.peg.581	1076870.peg.388	1029860.peg.1965	1041537.peg.2043	1076871.peg.1680	1017999.peg.2192	1029861.peg.1481	1018002.peg.1546	1076872.peg.590	1029863.peg.2069	1029862.peg.1244	1076873.peg.1537	1076875.peg.2249	1029859.peg.1793	1029858.peg.69	431182.peg.1083	1076880.peg.452	1076877.peg.1879	1029865.peg.1494	1076878.peg.827	1029866.peg.905	1029867.peg.370	945153.peg.1854
28	28	1076881.peg.772	1041535.peg.1801	430947.peg.975	945154.peg.850	1029864.peg.2119	945155.peg.580	1076870.peg.387	1029860.peg.1964	1041537.peg.2042	1076871.peg.1679	1017999.peg.2193	1029861.peg.1482	1018002.peg.1545	1076872.peg.591	1029863.peg.2068	1029862.peg.1245	1076873.peg.1538	1076875.peg.2248	1029859.peg.1794	1029858.peg.68	431182.peg.1082	1076880.peg.451	1076877.peg.1880	1029865.peg.1493	1076878.peg.828	1029866.peg.904	1029867.peg.369	945153.peg.1855
28	28	1076881.peg.773	1041535.peg.1800	430947.peg.976	945154.peg.849	1029864.peg.2120	945155.peg.579	1076870.peg.382	1029860.peg.1960	1041537.peg.2041	1076871.peg.1678	1017999.peg.2194	1029861.peg.1483	1018002.peg.1544	1076872.peg.596	1029863.peg.2063	1029862.peg.1250	1076873.peg.1542	1076875.peg.2247	1029859.peg.1795	1029858.peg.67	431182.peg.1079	1076880.peg.448	1076877.peg.1881	1029865.peg.1492	1076878.peg.829	1029866.peg.903	1029867.peg.368	945153.peg.1856
28	28	1076881.peg.774	1041535.peg.1799	430947.peg.977	945154.peg.848	1029864.peg.2121	945155.peg.578	1076870.peg.381	1029860.peg.1959	1041537.peg.2040	1076871.peg.1677	1017999.peg.2195	1029861.peg.1484	1018002.peg.1543	1076872.peg.597	1029863.peg.2062	1029862.peg.1251	1076873.peg.1543	1076875.peg.2246	1029859.peg.1796	1029858.peg.66	431182.peg.1078	1076880.peg.447	1076877.peg.1882	1029865.peg.1491	1076878.peg.830	1029866.peg.902	1029867.peg.367	945153.peg.1857
28	28	1076881.peg.777	1041535.peg.1796	430947.peg.980	945154.peg.845	1029864.peg.2124	945155.peg.575	1076870.peg.376	1029860.peg.145	1041537.peg.2037	1076871.peg.1674	1017999.peg.2198	1029861.peg.1487	1018002.peg.1540	1076872.peg.598	1029863.peg.2061	1029862.peg.1252	1076873.peg.1544	1076875.peg.2244	1029859.peg.1798	1029858.peg.64	431182.peg.1075	1076880.peg.444	1076877.peg.1885	1029865.peg.1488	1076878.peg.832	1029866.peg.900	1029867.peg.365	945153.peg.1860
28	28	1076881.peg.778	1041535.peg.1795	430947.peg.982	945154.peg.844	1029864.peg.2125	945155.peg.574	1076870.peg.375	1029860.peg.144	1041537.peg.2036	1076871.peg.1670	1017999.peg.2202	1029861.peg.1492	1018002.peg.1535	1076872.peg.599	1029863.peg.2060	1029862.peg.1253	1076873.peg.1545	1076875.peg.2243	1029859.peg.1799	1029858.peg.63	431182.peg.1073	1076880.peg.442	1076877.peg.1887	1029865.peg.1487	1076878.peg.833	1029866.peg.899	1029867.peg.364	945153.peg.1861
28	28	1076881.peg.779	1041535.peg.1793	430947.peg.984	945154.peg.842	1029864.peg.1086	945155.peg.572	1076870.peg.373	1029860.peg.142	1041537.peg.2035	1076871.peg.1668	1017999.peg.2204	1029861.peg.1494	1018002.peg.1533	1076872.peg.601	1029863.peg.2058	1029862.peg.1255	1076873.peg.1547	1076875.peg.2241	1029859.peg.1801	1029858.peg.61	431182.peg.1070	1076880.peg.439	1076877.peg.1889	1029865.peg.1485	1076878.peg.836	1029866.peg.896	1029867.peg.361	945153.peg.1863
28	28	1076881.peg.780	1041535.peg.1792	430947.peg.985	945154.peg.841	1029864.peg.1087	945155.peg.571	1076870.peg.372	1029860.peg.501	1041537.peg.2033	1076871.peg.1667	1017999.peg.2205	1029861.peg.1495	1018002.peg.1532	1076872.peg.602	1029863.peg.2057	1029862.peg.1256	1076873.peg.1548	1076875.peg.2240	1029859.peg.1802	1029858.peg.60	431182.peg.1069	1076880.peg.438	1076877.peg.1890	1029865.peg.1484	1076878.peg.838	1029866.peg.894	1029867.peg.359	945153.peg.1865
28	28	1076881.peg.712	1041535.peg.1351	430947.peg.898	945154.peg.907	1029864.peg.2062	945155.peg.637	1076870.peg.438	1029860.peg.308	1041537.peg.2100	1076871.peg.1740	1017999.peg.2134	1029861.peg.1412	1018002.peg.1601	1076872.peg.548	1029863.peg.2184	1029862.peg.1207	1076873.peg.1500	1076875.peg.88	1029859.peg.1734	1029858.peg.1818	431182.peg.1154	1076880.peg.524	1076877.peg.1812	1029865.peg.1545	1076878.peg.763	1029866.peg.971	1029867.peg.436	945153.peg.1789
28	28	1076881.peg.1615	1041535.peg.674	430947.peg.1800	945154.peg.19	1029864.peg.538	945155.peg.1943	1076870.peg.1691	1029860.peg.960	1041537.peg.1212	1076871.peg.876	1017999.peg.379	1029861.peg.1387	1018002.peg.886	1076872.peg.2154	1029863.peg.1651	1029862.peg.731	1076873.peg.118	1076875.peg.1441	1029859.peg.1379	1029858.peg.116	431182.peg.181	1076880.peg.2307	1076877.peg.326	1029865.peg.419	1076878.peg.1605	1029866.peg.13	1029867.peg.787	945153.peg.615
28	28	1076881.peg.1608	1041535.peg.681	430947.peg.1789	945154.peg.25	1029864.peg.544	945155.peg.1949	1076870.peg.1239	1029860.peg.2376	1041537.peg.1219	1076871.peg.880	1017999.peg.383	1029861.peg.1391	1018002.peg.890	1076872.peg.715	1029863.peg.1942	1029862.peg.1371	1076873.peg.1663	1076875.peg.1446	1029859.peg.1014	1029858.peg.111	431182.peg.219	1076880.peg.2337	1076877.peg.320	1029865.peg.412	1076878.peg.1600	1029866.peg.18	1029867.peg.782	945153.peg.607
28	28	1076881.peg.1607	1041535.peg.682	430947.peg.1788	945154.peg.26	1029864.peg.545	945155.peg.1950	1076870.peg.1240	1029860.peg.2377	1041537.peg.1220	1076871.peg.881	1017999.peg.384	1029861.peg.1392	1018002.peg.891	1076872.peg.716	1029863.peg.1941	1029862.peg.1372	1076873.peg.1664	1076875.peg.1447	1029859.peg.1015	1029858.peg.110	431182.peg.220	1076880.peg.2338	1076877.peg.319	1029865.peg.411	1076878.peg.1598	1029866.peg.20	1029867.peg.780	945153.peg.606
28	28	1076881.peg.1602	1041535.peg.687	430947.peg.1787	945154.peg.31	1029864.peg.550	945155.peg.1955	1076870.peg.1241	1029860.peg.2378	1041537.peg.1225	1076871.peg.882	1017999.peg.385	1029861.peg.1393	1018002.peg.892	1076872.peg.717	1029863.peg.1940	1029862.peg.1373	1076873.peg.1665	1076875.peg.1452	1029859.peg.1020	1029858.peg.105	431182.peg.221	1076880.peg.2339	1076877.peg.318	1029865.peg.410	1076878.peg.1597	1029866.peg.21	1029867.peg.779	945153.peg.601
28	28	1076881.peg.1601	1041535.peg.688	430947.peg.1786	945154.peg.32	1029864.peg.551	945155.peg.1956	1076870.peg.1242	1029860.peg.2379	1041537.peg.1226	1076871.peg.883	1017999.peg.386	1029861.peg.1394	1018002.peg.893	1076872.peg.718	1029863.peg.1939	1029862.peg.1374	1076873.peg.1666	1076875.peg.1453	1029859.peg.1021	1029858.peg.104	431182.peg.222	1076880.peg.2340	1076877.peg.317	1029865.peg.409	1076878.peg.1596	1029866.peg.22	1029867.peg.778	945153.peg.600
28	28	1076881.peg.1600	1041535.peg.689	430947.peg.1785	945154.peg.33	1029864.peg.552	945155.peg.1957	1076870.peg.1889	1029860.peg.571	1041537.peg.1227	1076871.peg.884	1017999.peg.387	1029861.peg.1395	1018002.peg.894	1076872.peg.316	1029863.peg.1192	1029862.peg.1696	1076873.peg.2026	1076875.peg.1454	1029859.peg.1022	1029858.peg.103	431182.peg.223	1076880.peg.2341	1076877.peg.316	1029865.peg.408	1076878.peg.1595	1029866.peg.23	1029867.peg.777	945153.peg.599
28	28	1076881.peg.1599	1041535.peg.690	430947.peg.1784	945154.peg.34	1029864.peg.553	945155.peg.1958	1076870.peg.1888	1029860.peg.570	1041537.peg.1228	1076871.peg.885	1017999.peg.388	1029861.peg.1396	1018002.peg.895	1076872.peg.315	1029863.peg.1191	1029862.peg.1697	1076873.peg.2025	1076875.peg.1455	1029859.peg.1023	1029858.peg.102	431182.peg.224	1076880.peg.2342	1076877.peg.315	1029865.peg.407	1076878.peg.1594	1029866.peg.24	1029867.peg.776	945153.peg.598
28	28	1076881.peg.1377	1041535.peg.915	430947.peg.1541	945154.peg.266	1029864.peg.783	945155.peg.2191	1076870.peg.73	1029860.peg.293	1041537.peg.1455	1076871.peg.1131	1017999.peg.847	1029861.peg.140	1018002.peg.279	1076872.peg.1108	1029863.peg.241	1029862.peg.263	1076873.peg.1145	1076875.peg.1683	1029859.peg.803	1029858.peg.633	431182.peg.455	1076880.peg.2571	1076877.peg.76	1029865.peg.788	1076878.peg.1384	1029866.peg.509	1029867.peg.569	945153.peg.389
28	28	1076881.peg.716	1041535.peg.1355	430947.peg.902	945154.peg.897	1029864.peg.2072	945155.peg.627	1076870.peg.435	1029860.peg.1103	1041537.peg.2096	1076871.peg.1737	1017999.peg.2138	1029861.peg.1408	1018002.peg.1597	1076872.peg.551	1029863.peg.2187	1029862.peg.1210	1076873.peg.1503	1076875.peg.84	1029859.peg.1738	1029858.peg.1814	431182.peg.1150	1076880.peg.520	1076877.peg.1815	1029865.peg.1542	1076878.peg.773	1029866.peg.960	1029867.peg.425	945153.peg.1795
28	28	1076881.peg.2120	1041535.peg.1498	430947.peg.2541	945154.peg.1693	1029864.peg.472	945155.peg.1445	1076870.peg.1755	1029860.peg.895	1041537.peg.669	1076871.peg.307	1017999.peg.1949	1029861.peg.1215	1018002.peg.2315	1076872.peg.110	1029863.peg.983	1029862.peg.1897	1076873.peg.1827	1076875.peg.897	1029859.peg.266	1029858.peg.526	431182.peg.2441	1076880.peg.1702	1076877.peg.992	1029865.peg.3	1076878.peg.2131	1029866.peg.737	1029867.peg.47	945153.peg.1094
28	28	1076881.peg.1379	1041535.peg.913	430947.peg.1543	945154.peg.264	1029864.peg.781	945155.peg.2189	1076870.peg.77	1029860.peg.297	1041537.peg.1453	1076871.peg.1129	1017999.peg.845	1029861.peg.142	1018002.peg.277	1076872.peg.1111	1029863.peg.243	1029862.peg.265	1076873.peg.1143	1076875.peg.1681	1029859.peg.805	1029858.peg.631	431182.peg.453	1076880.peg.2569	1076877.peg.78	1029865.peg.790	1076878.peg.1386	1029866.peg.507	1029867.peg.571	945153.peg.392
28	28	1076881.peg.2020	1041535.peg.1111	430947.peg.996	945154.peg.1793	1029864.peg.202	945155.peg.1545	1076870.peg.1844	1029860.peg.1144	1041537.peg.783	1076871.peg.1657	1017999.peg.2215	1029861.peg.1425	1018002.peg.1522	1076872.peg.519	1029863.peg.2155	1029862.peg.1177	1076873.peg.1469	1076875.peg.1020	1029859.peg.1592	1029858.peg.1666	431182.peg.1074	1076880.peg.443	1076877.peg.1900	1029865.peg.1474	1076878.peg.1982	1029866.peg.1420	1029867.peg.1235	945153.peg.980
28	28	1076881.peg.790	1041535.peg.1783	430947.peg.994	945154.peg.829	1029864.peg.1070	945155.peg.559	1076870.peg.362	1029860.peg.494	1041537.peg.2024	1076871.peg.1658	1017999.peg.2214	1029861.peg.1426	1018002.peg.1523	1076872.peg.611	1029863.peg.2048	1029862.peg.1265	1076873.peg.1557	1076875.peg.2232	1029859.peg.1810	1029858.peg.52	431182.peg.1060	1076880.peg.429	1076877.peg.1899	1029865.peg.1475	1076878.peg.846	1029866.peg.886	1029867.peg.351	945153.peg.1873
28	28	1076881.peg.192	1041535.peg.86	430947.peg.279	945154.peg.1425	1029864.peg.1251	945155.peg.1180	1076870.peg.833	1029860.peg.1803	1041537.peg.371	1076871.peg.2285	1017999.peg.1218	1029861.peg.1434	1018002.peg.1917	1076872.peg.1999	1029863.peg.1495	1029862.peg.891	1076873.peg.278	1076875.peg.580	1029859.peg.134	1029858.peg.2121	431182.peg.1819	1076880.peg.1156	1076877.peg.1294	1029865.peg.1670	1076878.peg.175	1029866.peg.1064	1029867.peg.1108	945153.peg.1346
28	28	1076881.peg.187	1041535.peg.91	430947.peg.274	945154.peg.1430	1029864.peg.1256	945155.peg.1185	1076870.peg.844	1029860.peg.1254	1041537.peg.376	1076871.peg.2289	1017999.peg.1222	1029861.peg.1438	1018002.peg.1921	1076872.peg.2019	1029863.peg.1515	1029862.peg.871	1076873.peg.258	1076875.peg.585	1029859.peg.385	1029858.peg.2126	431182.peg.1823	1076880.peg.1160	1076877.peg.1290	1029865.peg.1674	1076878.peg.171	1029866.peg.1068	1029867.peg.1112	945153.peg.1341
28	28	1076881.peg.1380	1041535.peg.912	430947.peg.1545	945154.peg.263	1029864.peg.780	945155.peg.2188	1076870.peg.79	1029860.peg.130	1041537.peg.1452	1076871.peg.1127	1017999.peg.844	1029861.peg.144	1018002.peg.275	1076872.peg.1113	1029863.peg.245	1029862.peg.267	1076873.peg.1141	1076875.peg.1680	1029859.peg.806	1029858.peg.630	431182.peg.452	1076880.peg.2568	1076877.peg.79	1029865.peg.791	1076878.peg.1387	1029866.peg.506	1029867.peg.572	945153.peg.393
28	28	1076881.peg.1110	1041535.peg.520	430947.peg.1426	945154.peg.541	1029864.peg.1818	945155.peg.246	1076870.peg.1363	1029860.peg.1068	1041537.peg.1720	1076871.peg.1430	1017999.peg.1820	1029861.peg.1073	1018002.peg.1289	1076872.peg.844	1029863.peg.1812	1029862.peg.1503	1076873.peg.1795	1076875.peg.1936	1029859.peg.2146	1029858.peg.1786	431182.peg.620	1076880.peg.2719	1076877.peg.2121	1029865.peg.1022	1076878.peg.1117	1029866.peg.79	1029867.peg.111	945153.peg.140
28	28	1076881.peg.1065	1041535.peg.475	430947.peg.1220	945154.peg.584	1029864.peg.1563	945155.peg.289	1076870.peg.191	1029860.peg.2181	1041537.peg.1757	1076871.peg.1453	1017999.peg.1844	1029861.peg.1050	1018002.peg.1312	1076872.peg.1228	1029863.peg.363	1029862.peg.387	1076873.peg.1026	1076875.peg.1958	1029859.peg.2169	1029858.peg.1764	431182.peg.800	1076880.peg.186	1076877.peg.2100	1029865.peg.1044	1076878.peg.1089	1029866.peg.1869	1029867.peg.134	945153.peg.111
28	28	1076881.peg.1067	1041535.peg.477	430947.peg.1445	945154.peg.582	1029864.peg.1561	945155.peg.287	1076870.peg.1346	1029860.peg.2369	1041537.peg.1756	1076871.peg.1451	1017999.peg.1842	1029861.peg.1052	1018002.peg.1310	1076872.peg.1396	1029863.peg.531	1029862.peg.552	1076873.peg.862	1076875.peg.1957	1029859.peg.2168	1029858.peg.1765	431182.peg.605	1076880.peg.2704	1076877.peg.2102	1029865.peg.1042	1076878.peg.1091	1029866.peg.1871	1029867.peg.132	945153.peg.112
28	28	1076881.peg.1068	1041535.peg.478	430947.peg.1444	945154.peg.581	1029864.peg.1560	945155.peg.286	1076870.peg.1347	1029860.peg.2370	1041537.peg.1755	1076871.peg.1450	1017999.peg.1841	1029861.peg.1053	1018002.peg.1309	1076872.peg.1397	1029863.peg.532	1029862.peg.553	1076873.peg.861	1076875.peg.1956	1029859.peg.2167	1029858.peg.1766	431182.peg.606	1076880.peg.2705	1076877.peg.2103	1029865.peg.1041	1076878.peg.1092	1029866.peg.1872	1029867.peg.131	945153.peg.113
28	28	1076881.peg.1079	1041535.peg.489	430947.peg.1440	945154.peg.559	1029864.peg.1800	945155.peg.264	1076870.peg.1352	1029860.peg.413	1041537.peg.1737	1076871.peg.1444	1017999.peg.1835	1029861.peg.1059	1018002.peg.1303	1076872.peg.832	1029863.peg.1823	1029862.peg.1491	1076873.peg.1782	1076875.peg.1945	1029859.peg.2155	1029858.peg.1777	431182.peg.609	1076880.peg.2708	1076877.peg.2107	1029865.peg.1037	1076878.peg.1107	1029866.peg.89	1029867.peg.121	945153.peg.123
28	28	1076881.peg.2026	1041535.peg.1117	430947.peg.2451	945154.peg.1785	1029864.peg.194	945155.peg.1537	1076870.peg.2080	1029860.peg.1022	1041537.peg.770	1076871.peg.412	1017999.peg.2059	1029861.peg.106	1018002.peg.2217	1076872.peg.1737	1029863.peg.796	1029862.peg.1973	1076873.peg.541	1076875.peg.1014	1029859.peg.1597	1029858.peg.1671	431182.peg.2546	1076880.peg.1810	1076877.peg.846	1029865.peg.719	1076878.peg.1988	1029866.peg.1414	1029867.peg.1229	945153.peg.988
28	28	1076881.peg.1081	1041535.peg.491	430947.peg.1436	945154.peg.557	1029864.peg.1802	945155.peg.262	1076870.peg.1354	1029860.peg.415	1041537.peg.1735	1076871.peg.1440	1017999.peg.1831	1029861.peg.1063	1018002.peg.1299	1076872.peg.834	1029863.peg.1822	1029862.peg.1492	1076873.peg.1783	1076875.peg.1943	1029859.peg.2153	1029858.peg.1779	431182.peg.612	1076880.peg.2711	1076877.peg.2111	1029865.peg.1032	1076878.peg.1109	1029866.peg.87	1029867.peg.119	945153.peg.125
28	28	1076881.peg.1106	1041535.peg.516	430947.peg.1432	945154.peg.545	1029864.peg.1814	945155.peg.250	1076870.peg.1359	1029860.peg.1072	1041537.peg.1724	1076871.peg.1436	1017999.peg.1827	1029861.peg.1067	1018002.peg.1295	1076872.peg.840	1029863.peg.1816	1029862.peg.1498	1076873.peg.1790	1076875.peg.1940	1029859.peg.2150	1029858.peg.1782	431182.peg.615	1076880.peg.2714	1076877.peg.2115	1029865.peg.1028	1076878.peg.1112	1029866.peg.84	1029867.peg.116	945153.peg.136
28	28	1076881.peg.2027	1041535.peg.1118	430947.peg.2452	945154.peg.1784	1029864.peg.193	945155.peg.1536	1076870.peg.2079	1029860.peg.1021	1041537.peg.769	1076871.peg.411	1017999.peg.2058	1029861.peg.107	1018002.peg.2218	1076872.peg.1738	1029863.peg.797	1029862.peg.1974	1076873.peg.540	1076875.peg.1013	1029859.peg.1598	1029858.peg.1672	431182.peg.2545	1076880.peg.1809	1076877.peg.847	1029865.peg.718	1076878.peg.1989	1029866.peg.1413	1029867.peg.1228	945153.peg.989
28	28	1076881.peg.1108	1041535.peg.518	430947.peg.1428	945154.peg.543	1029864.peg.1816	945155.peg.248	1076870.peg.1361	1029860.peg.1070	1041537.peg.1722	1076871.peg.1432	1017999.peg.1823	1029861.peg.1071	1018002.peg.1291	1076872.peg.843	1029863.peg.1813	1029862.peg.1502	1076873.peg.1794	1076875.peg.1938	1029859.peg.2148	1029858.peg.1784	431182.peg.618	1076880.peg.2717	1076877.peg.2119	1029865.peg.1024	1076878.peg.1115	1029866.peg.81	1029867.peg.113	945153.peg.138
28	28	1076881.peg.2025	1041535.peg.1116	430947.peg.2450	945154.peg.1786	1029864.peg.195	945155.peg.1538	1076870.peg.2081	1029860.peg.1023	1041537.peg.771	1076871.peg.413	1017999.peg.2060	1029861.peg.105	1018002.peg.2216	1076872.peg.1736	1029863.peg.795	1029862.peg.1972	1076873.peg.542	1076875.peg.1015	1029859.peg.1596	1029858.peg.1670	431182.peg.2547	1076880.peg.1811	1076877.peg.845	1029865.peg.720	1076878.peg.1987	1029866.peg.1415	1029867.peg.1230	945153.peg.987
28	28	1076881.peg.1111	1041535.peg.521	430947.peg.1425	945154.peg.540	1029864.peg.1819	945155.peg.245	1076870.peg.1365	1029860.peg.1066	1041537.peg.1719	1076871.peg.1429	1017999.peg.1819	1029861.peg.1074	1018002.peg.1288	1076872.peg.845	1029863.peg.1811	1029862.peg.1504	1076873.peg.1796	1076875.peg.1935	1029859.peg.2145	1029858.peg.1787	431182.peg.621	1076880.peg.2720	1076877.peg.2122	1029865.peg.1021	1076878.peg.1118	1029866.peg.78	1029867.peg.110	945153.peg.141
28	28	1076881.peg.1113	1041535.peg.523	430947.peg.1423	945154.peg.538	1029864.peg.1821	945155.peg.243	1076870.peg.1366	1029860.peg.1065	1041537.peg.1716	1076871.peg.1427	1017999.peg.1817	1029861.peg.1076	1018002.peg.1286	1076872.peg.848	1029863.peg.1808	1029862.peg.1507	1076873.peg.1799	1076875.peg.1922	1029859.peg.2138	1029858.peg.1794	431182.peg.623	1076880.peg.2722	1076877.peg.2124	1029865.peg.1019	1076878.peg.1119	1029866.peg.77	1029867.peg.109	945153.peg.143
28	28	1076881.peg.1114	1041535.peg.524	430947.peg.1422	945154.peg.537	1029864.peg.1822	945155.peg.242	1076870.peg.1367	1029860.peg.1064	1041537.peg.1715	1076871.peg.1426	1017999.peg.1816	1029861.peg.1077	1018002.peg.1285	1076872.peg.849	1029863.peg.1807	1029862.peg.1508	1076873.peg.1800	1076875.peg.1921	1029859.peg.2137	1029858.peg.1795	431182.peg.624	1076880.peg.2723	1076877.peg.2125	1029865.peg.1018	1076878.peg.1120	1029866.peg.76	1029867.peg.108	945153.peg.144
28	28	1076881.peg.1115	1041535.peg.525	430947.peg.1421	945154.peg.536	1029864.peg.1823	945155.peg.241	1076870.peg.1368	1029860.peg.1063	1041537.peg.1714	1076871.peg.1425	1017999.peg.1815	1029861.peg.1078	1018002.peg.1284	1076872.peg.850	1029863.peg.1806	1029862.peg.1509	1076873.peg.1801	1076875.peg.1920	1029859.peg.2136	1029858.peg.1796	431182.peg.625	1076880.peg.2724	1076877.peg.2126	1029865.peg.1017	1076878.peg.1121	1029866.peg.75	1029867.peg.107	945153.peg.145
28	28	1076881.peg.1116	1041535.peg.526	430947.peg.1419	945154.peg.529	1029864.peg.1830	945155.peg.234	1076870.peg.1369	1029860.peg.1062	1041537.peg.1710	1076871.peg.1423	1017999.peg.1813	1029861.peg.1080	1018002.peg.1282	1076872.peg.851	1029863.peg.1805	1029862.peg.1510	1076873.peg.1802	1076875.peg.1919	1029859.peg.2135	1029858.peg.1797	431182.peg.627	1076880.peg.2726	1076877.peg.2128	1029865.peg.1015	1076878.peg.1125	1029866.peg.71	1029867.peg.103	945153.peg.150
28	28	1076881.peg.1117	1041535.peg.527	430947.peg.1418	945154.peg.527	1029864.peg.1832	945155.peg.232	1076870.peg.1370	1029860.peg.1405	1041537.peg.1707	1076871.peg.1422	1017999.peg.1812	1029861.peg.1081	1018002.peg.1281	1076872.peg.852	1029863.peg.1804	1029862.peg.1511	1076873.peg.1803	1076875.peg.1918	1029859.peg.2134	1029858.peg.1798	431182.peg.629	1076880.peg.2728	1076877.peg.2129	1029865.peg.1014	1076878.peg.1126	1029866.peg.67	1029867.peg.102	945153.peg.152
28	28	1076881.peg.1118	1041535.peg.528	430947.peg.1417	945154.peg.526	1029864.peg.1833	945155.peg.231	1076870.peg.1371	1029860.peg.1141	1041537.peg.1706	1076871.peg.1421	1017999.peg.1811	1029861.peg.1082	1018002.peg.1280	1076872.peg.853	1029863.peg.1803	1029862.peg.1512	1076873.peg.1804	1076875.peg.1917	1029859.peg.2133	1029858.peg.1799	431182.peg.630	1076880.peg.2729	1076877.peg.2130	1029865.peg.1013	1076878.peg.1127	1029866.peg.66	1029867.peg.101	945153.peg.153
28	28	1076881.peg.1695	1041535.peg.1621	430947.peg.1911	945154.peg.2105	1029864.peg.1725	945155.peg.1855	1076870.peg.1047	1029860.peg.61	1041537.peg.1130	1076871.peg.762	1017999.peg.1457	1029861.peg.1091	1018002.peg.693	1076872.peg.109	1029863.peg.982	1029862.peg.1898	1076873.peg.1826	1076875.peg.1353	1029859.peg.2215	1029858.peg.1542	431182.peg.65	1076880.peg.2193	1076877.peg.476	1029865.peg.537	1076878.peg.1705	1029866.peg.1548	1029867.peg.879	945153.peg.684
28	28	1076881.peg.1690	1041535.peg.1626	430947.peg.1909	945154.peg.2110	1029864.peg.1720	945155.peg.1860	1076870.peg.1151	1029860.peg.2363	1041537.peg.1135	1076871.peg.764	1017999.peg.1452	1029861.peg.1093	1018002.peg.695	1076872.peg.1368	1029863.peg.504	1029862.peg.526	1076873.peg.889	1076875.peg.1357	1029859.peg.2219	1029858.peg.1546	431182.peg.67	1076880.peg.2195	1076877.peg.474	1029865.peg.535	1076878.peg.1703	1029866.peg.1550	1029867.peg.877	945153.peg.680
28	28	1076881.peg.1019	1041535.peg.429	430947.peg.1168	945154.peg.634	1029864.peg.1612	945155.peg.340	1076870.peg.251	1029860.peg.1191	1041537.peg.1804	1076871.peg.1500	1017999.peg.1892	1029861.peg.1002	1018002.peg.1360	1076872.peg.1280	1029863.peg.416	1029862.peg.435	1076873.peg.978	1076875.peg.2026	1029859.peg.1989	1029858.peg.1707	431182.peg.890	1076880.peg.258	1076877.peg.2054	1029865.peg.1093	1076878.peg.1045	1029866.peg.1828	1029867.peg.176	945153.peg.66
28	28	1076881.peg.1023	1041535.peg.433	430947.peg.1179	945154.peg.629	1029864.peg.1608	945155.peg.335	1076870.peg.242	1029860.peg.1241	1041537.peg.1799	1076871.peg.1491	1017999.peg.1882	1029861.peg.1012	1018002.peg.1350	1076872.peg.1276	1029863.peg.412	1029862.peg.431	1076873.peg.982	1076875.peg.2022	1029859.peg.1985	1029858.peg.1711	431182.peg.879	1076880.peg.247	1076877.peg.2063	1029865.peg.1082	1076878.peg.1049	1029866.peg.1831	1029867.peg.173	945153.peg.70
28	28	1076881.peg.1024	1041535.peg.434	430947.peg.1180	945154.peg.628	1029864.peg.1607	945155.peg.334	1076870.peg.240	1029860.peg.2189	1041537.peg.1798	1076871.peg.1490	1017999.peg.1881	1029861.peg.1013	1018002.peg.1349	1076872.peg.1275	1029863.peg.411	1029862.peg.430	1076873.peg.983	1076875.peg.2021	1029859.peg.1984	1029858.peg.1712	431182.peg.878	1076880.peg.246	1076877.peg.2064	1029865.peg.1081	1076878.peg.1050	1029866.peg.1832	1029867.peg.172	945153.peg.71
28	28	1076881.peg.1026	1041535.peg.436	430947.peg.1181	945154.peg.626	1029864.peg.1605	945155.peg.332	1076870.peg.236	1029860.peg.2193	1041537.peg.1796	1076871.peg.1489	1017999.peg.1880	1029861.peg.1014	1018002.peg.1348	1076872.peg.1271	1029863.peg.408	1029862.peg.427	1076873.peg.986	1076875.peg.2019	1029859.peg.1982	1029858.peg.1714	431182.peg.877	1076880.peg.245	1076877.peg.2065	1029865.peg.1080	1076878.peg.1051	1029866.peg.1834	1029867.peg.171	945153.peg.73
28	28	1076881.peg.1027	1041535.peg.437	430947.peg.1182	945154.peg.625	1029864.peg.1604	945155.peg.331	1076870.peg.235	1029860.peg.2194	1041537.peg.1795	1076871.peg.1488	1017999.peg.1879	1029861.peg.1015	1018002.peg.1347	1076872.peg.1270	1029863.peg.407	1029862.peg.426	1076873.peg.987	1076875.peg.2018	1029859.peg.1981	1029858.peg.1715	431182.peg.876	1076880.peg.244	1076877.peg.2066	1029865.peg.1079	1076878.peg.1052	1029866.peg.1835	1029867.peg.170	945153.peg.74
28	28	1076881.peg.1028	1041535.peg.438	430947.peg.1183	945154.peg.624	1029864.peg.1603	945155.peg.330	1076870.peg.234	1029860.peg.2195	1041537.peg.1794	1076871.peg.1487	1017999.peg.1878	1029861.peg.1016	1018002.peg.1346	1076872.peg.1269	1029863.peg.406	1029862.peg.425	1076873.peg.988	1076875.peg.2017	1029859.peg.1980	1029858.peg.1716	431182.peg.875	1076880.peg.243	1076877.peg.2067	1029865.peg.1078	1076878.peg.1053	1029866.peg.1836	1029867.peg.169	945153.peg.75
28	28	1076881.peg.1033	1041535.peg.443	430947.peg.1186	945154.peg.619	1029864.peg.1598	945155.peg.325	1076870.peg.225	1029860.peg.565	1041537.peg.1789	1076871.peg.1484	1017999.peg.1875	1029861.peg.1019	1018002.peg.1343	1076872.peg.1267	1029863.peg.405	1029862.peg.424	1076873.peg.989	1076875.peg.2012	1029859.peg.1975	1029858.peg.1721	431182.peg.851	1076880.peg.221	1076877.peg.2070	1029865.peg.1075	1076878.peg.1058	1029866.peg.1841	1029867.peg.164	945153.peg.80
28	28	1076881.peg.1036	1041535.peg.446	430947.peg.1187	945154.peg.616	1029864.peg.1595	945155.peg.322	1076870.peg.219	1029860.peg.2213	1041537.peg.1786	1076871.peg.1483	1017999.peg.1874	1029861.peg.1020	1018002.peg.1342	1076872.peg.1265	1029863.peg.403	1029862.peg.422	1076873.peg.991	1076875.peg.2009	1029859.peg.1972	1029858.peg.1725	431182.peg.850	1076880.peg.220	1076877.peg.2071	1029865.peg.1074	1076878.peg.1059	1029866.peg.1842	1029867.peg.163	945153.peg.81
28	28	1076881.peg.1038	1041535.peg.448	430947.peg.1190	945154.peg.614	1029864.peg.1593	945155.peg.320	1076870.peg.213	1029860.peg.736	1041537.peg.1782	1076871.peg.1482	1017999.peg.1873	1029861.peg.1021	1018002.peg.1341	1076872.peg.1259	1029863.peg.398	1029862.peg.417	1076873.peg.996	1076875.peg.2005	1029859.peg.1968	1029858.peg.1729	431182.peg.847	1076880.peg.217	1076877.peg.2072	1029865.peg.1073	1076878.peg.1061	1029866.peg.1844	1029867.peg.161	945153.peg.83
28	28	1076881.peg.1039	1041535.peg.449	430947.peg.1191	945154.peg.613	1029864.peg.1592	945155.peg.319	1076870.peg.212	1029860.peg.737	1041537.peg.1781	1076871.peg.1480	1017999.peg.1871	1029861.peg.1023	1018002.peg.1339	1076872.peg.1258	1029863.peg.397	1029862.peg.416	1076873.peg.997	1076875.peg.2004	1029859.peg.1967	1029858.peg.1730	431182.peg.845	1076880.peg.215	1076877.peg.2073	1029865.peg.1071	1076878.peg.1062	1029866.peg.1845	1029867.peg.160	945153.peg.84
28	28	1076881.peg.1682	1041535.peg.1635	430947.peg.1900	945154.peg.2120	1029864.peg.1710	945155.peg.1870	1076870.peg.1158	1029860.peg.641	1041537.peg.1148	1076871.peg.773	1017999.peg.1443	1029861.peg.1102	1018002.peg.704	1076872.peg.1362	1029863.peg.499	1029862.peg.519	1076873.peg.895	1076875.peg.1368	1029859.peg.2229	1029858.peg.1051	431182.peg.99	1076880.peg.2229	1076877.peg.465	1029865.peg.526	1076878.peg.1694	1029866.peg.1559	1029867.peg.868	945153.peg.672
28	28	1076881.peg.1041	1041535.peg.451	430947.peg.1199	945154.peg.611	1029864.peg.1590	945155.peg.317	1076870.peg.211	1029860.peg.2105	1041537.peg.1779	1076871.peg.1471	1017999.peg.1862	1029861.peg.1032	1018002.peg.1330	1076872.peg.1257	1029863.peg.396	1029862.peg.415	1076873.peg.998	1076875.peg.2003	1029859.peg.1966	1029858.peg.1731	431182.peg.835	1076880.peg.205	1076877.peg.2082	1029865.peg.1062	1076878.peg.1064	1029866.peg.1847	1029867.peg.158	945153.peg.86
28	28	1076881.peg.1053	1041535.peg.463	430947.peg.1207	945154.peg.596	1029864.peg.1575	945155.peg.301	1076870.peg.207	1029860.peg.2101	1041537.peg.1770	1076871.peg.1467	1017999.peg.1858	1029861.peg.1036	1018002.peg.1326	1076872.peg.1241	1029863.peg.376	1029862.peg.400	1076873.peg.1013	1076875.peg.1973	1029859.peg.2181	1029858.peg.1752	431182.peg.814	1076880.peg.200	1076877.peg.2086	1029865.peg.1058	1076878.peg.1075	1029866.peg.1855	1029867.peg.148	945153.peg.99
28	28	1076881.peg.1054	1041535.peg.464	430947.peg.1208	945154.peg.595	1029864.peg.1574	945155.peg.300	1076870.peg.206	1029860.peg.2100	1041537.peg.1769	1076871.peg.1466	1017999.peg.1857	1029861.peg.1037	1018002.peg.1325	1076872.peg.1240	1029863.peg.375	1029862.peg.399	1076873.peg.1014	1076875.peg.1972	1029859.peg.2180	1029858.peg.1753	431182.peg.813	1076880.peg.199	1076877.peg.2087	1029865.peg.1057	1076878.peg.1076	1029866.peg.1856	1029867.peg.147	945153.peg.100
28	28	1076881.peg.1055	1041535.peg.465	430947.peg.1209	945154.peg.594	1029864.peg.1573	945155.peg.299	1076870.peg.205	1029860.peg.2099	1041537.peg.1768	1076871.peg.1465	1017999.peg.1856	1029861.peg.1038	1018002.peg.1324	1076872.peg.1239	1029863.peg.374	1029862.peg.398	1076873.peg.1015	1076875.peg.1971	1029859.peg.2179	1029858.peg.1754	431182.peg.812	1076880.peg.198	1076877.peg.2088	1029865.peg.1056	1076878.peg.1077	1029866.peg.1857	1029867.peg.146	945153.peg.101
28	28	1076881.peg.1056	1041535.peg.466	430947.peg.1211	945154.peg.593	1029864.peg.1572	945155.peg.298	1076870.peg.204	1029860.peg.2098	1041537.peg.1766	1076871.peg.1463	1017999.peg.1854	1029861.peg.1040	1018002.peg.1322	1076872.peg.1238	1029863.peg.373	1029862.peg.397	1076873.peg.1016	1076875.peg.1967	1029859.peg.2178	1029858.peg.1755	431182.peg.810	1076880.peg.196	1076877.peg.2090	1029865.peg.1054	1076878.peg.1080	1029866.peg.1860	1029867.peg.143	945153.peg.102
28	28	1076881.peg.1057	1041535.peg.467	430947.peg.1212	945154.peg.592	1029864.peg.1571	945155.peg.297	1076870.peg.202	1029860.peg.2096	1041537.peg.1765	1076871.peg.1462	1017999.peg.1853	1029861.peg.1041	1018002.peg.1321	1076872.peg.1237	1029863.peg.372	1029862.peg.396	1076873.peg.1017	1076875.peg.1966	1029859.peg.2177	1029858.peg.1756	431182.peg.809	1076880.peg.195	1076877.peg.2091	1029865.peg.1053	1076878.peg.1081	1029866.peg.1861	1029867.peg.142	945153.peg.103
28	28	1076881.peg.1058	1041535.peg.468	430947.peg.1213	945154.peg.591	1029864.peg.1570	945155.peg.296	1076870.peg.201	1029860.peg.746	1041537.peg.1764	1076871.peg.1461	1017999.peg.1852	1029861.peg.1042	1018002.peg.1320	1076872.peg.1236	1029863.peg.371	1029862.peg.395	1076873.peg.1018	1076875.peg.1965	1029859.peg.2176	1029858.peg.1757	431182.peg.808	1076880.peg.194	1076877.peg.2092	1029865.peg.1052	1076878.peg.1082	1029866.peg.1862	1029867.peg.141	945153.peg.104
28	28	1076881.peg.1059	1041535.peg.469	430947.peg.1214	945154.peg.590	1029864.peg.1569	945155.peg.295	1076870.peg.200	1029860.peg.745	1041537.peg.1763	1076871.peg.1460	1017999.peg.1851	1029861.peg.1043	1018002.peg.1319	1076872.peg.1235	1029863.peg.370	1029862.peg.394	1076873.peg.1019	1076875.peg.1964	1029859.peg.2175	1029858.peg.1758	431182.peg.807	1076880.peg.193	1076877.peg.2093	1029865.peg.1051	1076878.peg.1083	1029866.peg.1863	1029867.peg.140	945153.peg.105
28	28	1076881.peg.1060	1041535.peg.470	430947.peg.1215	945154.peg.589	1029864.peg.1568	945155.peg.294	1076870.peg.199	1029860.peg.744	1041537.peg.1762	1076871.peg.1459	1017999.peg.1850	1029861.peg.1044	1018002.peg.1318	1076872.peg.1234	1029863.peg.369	1029862.peg.393	1076873.peg.1020	1076875.peg.1963	1029859.peg.2174	1029858.peg.1759	431182.peg.806	1076880.peg.192	1076877.peg.2094	1029865.peg.1050	1076878.peg.1084	1029866.peg.1864	1029867.peg.139	945153.peg.106
28	28	1076881.peg.1061	1041535.peg.471	430947.peg.1216	945154.peg.588	1029864.peg.1567	945155.peg.293	1076870.peg.198	1029860.peg.743	1041537.peg.1761	1076871.peg.1458	1017999.peg.1849	1029861.peg.1045	1018002.peg.1317	1076872.peg.1233	1029863.peg.368	1029862.peg.392	1076873.peg.1021	1076875.peg.1962	1029859.peg.2173	1029858.peg.1760	431182.peg.805	1076880.peg.191	1076877.peg.2095	1029865.peg.1049	1076878.peg.1085	1029866.peg.1865	1029867.peg.138	945153.peg.107
28	28	1076881.peg.1063	1041535.peg.473	430947.peg.1218	945154.peg.586	1029864.peg.1565	945155.peg.291	1076870.peg.195	1029860.peg.2186	1041537.peg.1759	1076871.peg.1456	1017999.peg.1847	1029861.peg.1047	1018002.peg.1315	1076872.peg.1231	1029863.peg.366	1029862.peg.390	1076873.peg.1023	1076875.peg.1960	1029859.peg.2171	1029858.peg.1762	431182.peg.803	1076880.peg.189	1076877.peg.2097	1029865.peg.1047	1076878.peg.1087	1029866.peg.1867	1029867.peg.136	945153.peg.109
28	28	1076881.peg.1064	1041535.peg.474	430947.peg.1219	945154.peg.585	1029864.peg.1564	945155.peg.290	1076870.peg.192	1029860.peg.2182	1041537.peg.1758	1076871.peg.1454	1017999.peg.1845	1029861.peg.1049	1018002.peg.1313	1076872.peg.1229	1029863.peg.364	1029862.peg.388	1076873.peg.1025	1076875.peg.1959	1029859.peg.2170	1029858.peg.1763	431182.peg.801	1076880.peg.187	1076877.peg.2099	1029865.peg.1045	1076878.peg.1088	1029866.peg.1868	1029867.peg.135	945153.peg.110
28	28	1076881.peg.32	1041535.peg.246	430947.peg.25	945154.peg.1577	1029864.peg.1487	945155.peg.1331	1076870.peg.1741	1029860.peg.2301	1041537.peg.548	1076871.peg.200	1017999.peg.2419	1029861.peg.1188	1018002.peg.1766	1076872.peg.37	1029863.peg.1727	1029862.peg.663	1076873.peg.48	1076875.peg.772	1029859.peg.2053	1029858.peg.1025	431182.peg.2183	1076880.peg.1465	1076877.peg.1093	1029865.peg.1975	1076878.peg.28	1029866.peg.1201	1029867.peg.1604	945153.peg.1196
28	28	1076881.peg.713	1041535.peg.1352	430947.peg.931	945154.peg.901	1029864.peg.2068	945155.peg.631	1076870.peg.436	1029860.peg.310	1041537.peg.2099	1076871.peg.1711	1017999.peg.2161	1029861.peg.1161	1018002.peg.1575	1076872.peg.550	1029863.peg.2186	1029862.peg.1209	1076873.peg.1502	1076875.peg.87	1029859.peg.1735	1029858.peg.1817	431182.peg.1120	1076880.peg.489	1076877.peg.1849	1029865.peg.1523	1076878.peg.770	1029866.peg.963	1029867.peg.428	945153.peg.1790
28	28	1076881.peg.742	1041535.peg.1381	430947.peg.935	945154.peg.875	1029864.peg.2094	945155.peg.605	1076870.peg.421	1029860.peg.525	1041537.peg.2070	1076871.peg.1708	1017999.peg.2164	1029861.peg.1164	1018002.peg.1572	1076872.peg.561	1029863.peg.2198	1029862.peg.1221	1076873.peg.1513	1076875.peg.61	1029859.peg.1761	1029858.peg.1089	431182.peg.1117	1076880.peg.486	1076877.peg.1852	1029865.peg.1520	1076878.peg.798	1029866.peg.936	1029867.peg.400	945153.peg.1816
28	28	1076881.peg.749	1041535.peg.1388	430947.peg.936	945154.peg.873	1029864.peg.2096	945155.peg.603	1076870.peg.420	1029860.peg.526	1041537.peg.2066	1076871.peg.1707	1017999.peg.2165	1029861.peg.1165	1018002.peg.1571	1076872.peg.562	1029863.peg.2199	1029862.peg.1222	1076873.peg.1514	1076875.peg.60	1029859.peg.1762	1029858.peg.1090	431182.peg.1115	1076880.peg.485	1076877.peg.1853	1029865.peg.1519	1076878.peg.803	1029866.peg.931	1029867.peg.395	945153.peg.1818
28	28	1076881.peg.750	1041535.peg.1389	430947.peg.937	945154.peg.872	1029864.peg.2097	945155.peg.602	1076870.peg.419	1029860.peg.527	1041537.peg.2065	1076871.peg.1706	1017999.peg.2166	1029861.peg.1166	1018002.peg.1570	1076872.peg.563	1029863.peg.2200	1029862.peg.1223	1076873.peg.1515	1076875.peg.59	1029859.peg.1763	1029858.peg.1091	431182.peg.1114	1076880.peg.484	1076877.peg.1854	1029865.peg.1518	1076878.peg.804	1029866.peg.930	1029867.peg.394	945153.peg.1819
28	28	1076881.peg.42	1041535.peg.236	430947.peg.37	945154.peg.1568	1029864.peg.1496	945155.peg.1322	1076870.peg.1931	1029860.peg.2260	1041537.peg.539	1076871.peg.191	1017999.peg.2430	1029861.peg.1177	1018002.peg.1755	1076872.peg.140	1029863.peg.1017	1029862.peg.1865	1076873.peg.1858	1076875.peg.763	1029859.peg.2043	1029858.peg.1035	431182.peg.2169	1076880.peg.1451	1076877.peg.1103	1029865.peg.1964	1076878.peg.36	1029866.peg.1193	1029867.peg.1596	945153.peg.1205
28	28	1076881.peg.40	1041535.peg.238	430947.peg.35	945154.peg.1570	1029864.peg.1494	945155.peg.1324	1076870.peg.1929	1029860.peg.2258	1041537.peg.541	1076871.peg.193	1017999.peg.2428	1029861.peg.1179	1018002.peg.1757	1076872.peg.138	1029863.peg.1015	1029862.peg.1867	1076873.peg.1856	1076875.peg.765	1029859.peg.2045	1029858.peg.1033	431182.peg.2171	1076880.peg.1453	1076877.peg.1101	1029865.peg.1966	1076878.peg.34	1029866.peg.1195	1029867.peg.1598	945153.peg.1203
28	28	1076881.peg.39	1041535.peg.239	430947.peg.34	945154.peg.1571	1029864.peg.1493	945155.peg.1325	1076870.peg.1928	1029860.peg.2257	1041537.peg.542	1076871.peg.194	1017999.peg.2427	1029861.peg.1180	1018002.peg.1758	1076872.peg.137	1029863.peg.1014	1029862.peg.1868	1076873.peg.1855	1076875.peg.766	1029859.peg.2046	1029858.peg.1032	431182.peg.2172	1076880.peg.1454	1076877.peg.1100	1029865.peg.1967	1076878.peg.33	1029866.peg.1196	1029867.peg.1599	945153.peg.1202
28	28	1076881.peg.36	1041535.peg.242	430947.peg.31	945154.peg.1574	1029864.peg.1490	945155.peg.1328	1076870.peg.1743	1029860.peg.2299	1041537.peg.545	1076871.peg.197	1017999.peg.2424	1029861.peg.1183	1018002.peg.1761	1076872.peg.43	1029863.peg.1735	1029862.peg.656	1076873.peg.41	1076875.peg.769	1029859.peg.2049	1029858.peg.1029	431182.peg.2175	1076880.peg.1457	1076877.peg.1097	1029865.peg.1970	1076878.peg.30	1029866.peg.1199	1029867.peg.1602	945153.peg.1199
28	28	1076881.peg.730	1041535.peg.1369	430947.peg.926	945154.peg.881	1029864.peg.2088	945155.peg.611	1076870.peg.428	1029860.peg.2081	1041537.peg.2079	1076871.peg.1727	1017999.peg.2148	1029861.peg.1150	1018002.peg.1586	1076872.peg.556	1029863.peg.2193	1029862.peg.1215	1076873.peg.1508	1076875.peg.66	1029859.peg.1756	1029858.peg.1084	431182.peg.1125	1076880.peg.494	1076877.peg.1835	1029865.peg.1530	1076878.peg.792	1029866.peg.942	1029867.peg.406	945153.peg.1810
28	28	1076881.peg.1361	1041535.peg.931	430947.peg.1516	945154.peg.283	1029864.peg.800	945155.peg.2208	1076870.peg.52	1029860.peg.1564	1041537.peg.1471	1076871.peg.1175	1017999.peg.868	1029861.peg.119	1018002.peg.300	1076872.peg.1081	1029863.peg.214	1029862.peg.235	1076873.peg.1172	1076875.peg.1699	1029859.peg.787	1029858.peg.649	431182.peg.527	1076880.peg.2628	1076877.peg.53	1029865.peg.764	1076878.peg.1365	1029866.peg.528	1029867.peg.550	945153.peg.373
28	28	1076881.peg.962	1041535.peg.372	430947.peg.1100	945154.peg.696	1029864.peg.1015	945155.peg.400	1076870.peg.300	1029860.peg.43	1041537.peg.1868	1076871.peg.1557	1017999.peg.261	1029861.peg.1195	1018002.peg.1417	1076872.peg.1325	1029863.peg.461	1029862.peg.481	1076873.peg.934	1076875.peg.2078	1029859.peg.2036	1029858.peg.913	431182.peg.960	1076880.peg.328	1076877.peg.1994	1029865.peg.1165	1076878.peg.990	1029866.peg.1775	1029867.peg.231	945153.peg.16
28	28	1076881.peg.961	1041535.peg.371	430947.peg.1099	945154.peg.697	1029864.peg.1014	945155.peg.401	1076870.peg.302	1029860.peg.41	1041537.peg.1869	1076871.peg.1558	1017999.peg.260	1029861.peg.1196	1018002.peg.1418	1076872.peg.1326	1029863.peg.462	1029862.peg.482	1076873.peg.933	1076875.peg.2079	1029859.peg.2037	1029858.peg.914	431182.peg.961	1076880.peg.329	1076877.peg.1993	1029865.peg.1166	1076878.peg.989	1029866.peg.1774	1029867.peg.232	945153.peg.15
28	28	1076881.peg.960	1041535.peg.370	430947.peg.1098	945154.peg.698	1029864.peg.1013	945155.peg.402	1076870.peg.304	1029860.peg.39	1041537.peg.1870	1076871.peg.1559	1017999.peg.259	1029861.peg.1197	1018002.peg.1419	1076872.peg.1327	1029863.peg.463	1029862.peg.483	1076873.peg.932	1076875.peg.2080	1029859.peg.2038	1029858.peg.915	431182.peg.962	1076880.peg.330	1076877.peg.1992	1029865.peg.1167	1076878.peg.988	1029866.peg.1773	1029867.peg.233	945153.peg.14
28	28	1076881.peg.959	1041535.peg.369	430947.peg.1097	945154.peg.699	1029864.peg.1012	945155.peg.403	1076870.peg.305	1029860.peg.38	1041537.peg.1871	1076871.peg.1560	1017999.peg.258	1029861.peg.1198	1018002.peg.1420	1076872.peg.1328	1029863.peg.464	1029862.peg.484	1076873.peg.931	1076875.peg.2081	1029859.peg.2039	1029858.peg.916	431182.peg.963	1076880.peg.331	1076877.peg.1991	1029865.peg.1168	1076878.peg.987	1029866.peg.1772	1029867.peg.234	945153.peg.13
28	28	1076881.peg.956	1041535.peg.366	430947.peg.1092	945154.peg.700	1029864.peg.1011	945155.peg.404	1076870.peg.2055	1029860.peg.888	1041537.peg.1873	1076871.peg.1561	1017999.peg.257	1029861.peg.1199	1018002.peg.1421	1076872.peg.1329	1029863.peg.465	1029862.peg.485	1076873.peg.930	1076875.peg.394	1029859.peg.1875	1029858.peg.1257	431182.peg.965	1076880.peg.333	1076877.peg.1990	1029865.peg.1169	1076878.peg.985	1029866.peg.1770	1029867.peg.236	945153.peg.11
28	28	1076881.peg.1140	1041535.peg.550	430947.peg.1381	945154.peg.503	1029864.peg.1856	945155.peg.208	1076870.peg.1399	1029860.peg.786	1041537.peg.1682	1076871.peg.1390	1017999.peg.1140	1029861.peg.12	1018002.peg.519	1076872.peg.878	1029863.peg.12	1029862.peg.28	1076873.peg.1379	1076875.peg.1894	1029859.peg.595	1029858.peg.842	431182.peg.652	1076880.peg.2756	1076877.peg.2153	1029865.peg.1236	1076878.peg.1150	1029866.peg.723	1029867.peg.1391	945153.peg.176
28	28	1076881.peg.955	1041535.peg.365	430947.peg.1091	945154.peg.701	1029864.peg.1010	945155.peg.405	1076870.peg.2054	1029860.peg.887	1041537.peg.1874	1076871.peg.1562	1017999.peg.256	1029861.peg.1200	1018002.peg.1422	1076872.peg.1330	1029863.peg.466	1029862.peg.486	1076873.peg.929	1076875.peg.393	1029859.peg.1874	1029858.peg.1258	431182.peg.966	1076880.peg.334	1076877.peg.1989	1029865.peg.1170	1076878.peg.984	1029866.peg.1769	1029867.peg.237	945153.peg.10
28	28	1076881.peg.954	1041535.peg.364	430947.peg.1090	945154.peg.702	1029864.peg.1009	945155.peg.406	1076870.peg.2053	1029860.peg.886	1041537.peg.1875	1076871.peg.1563	1017999.peg.255	1029861.peg.1201	1018002.peg.1423	1076872.peg.1331	1029863.peg.467	1029862.peg.487	1076873.peg.928	1076875.peg.392	1029859.peg.1873	1029858.peg.1259	431182.peg.967	1076880.peg.335	1076877.peg.1988	1029865.peg.1171	1076878.peg.983	1029866.peg.1768	1029867.peg.238	945153.peg.9
28	28	1076881.peg.1364	1041535.peg.928	430947.peg.1521	945154.peg.279	1029864.peg.796	945155.peg.2204	1076870.peg.55	1029860.peg.521	1041537.peg.1468	1076871.peg.1150	1017999.peg.866	1029861.peg.121	1018002.peg.298	1076872.peg.1083	1029863.peg.216	1029862.peg.237	1076873.peg.1170	1076875.peg.1696	1029859.peg.790	1029858.peg.646	431182.peg.474	1076880.peg.2590	1076877.peg.55	1029865.peg.769	1076878.peg.1368	1029866.peg.525	1029867.peg.553	945153.peg.376
28	28	1076881.peg.921	1041535.peg.2097	430947.peg.1083	945154.peg.714	1029864.peg.2026	945155.peg.444	1076870.peg.307	1029860.peg.2319	1041537.peg.1895	1076871.peg.1573	1017999.peg.244	1029861.peg.1211	1018002.peg.1433	1076872.peg.1339	1029863.peg.476	1029862.peg.495	1076873.peg.920	1076875.peg.2090	1029859.peg.1458	1029858.peg.613	431182.peg.974	1076880.peg.342	1076877.peg.1978	1029865.peg.1187	1076878.peg.973	1029866.peg.765	1029867.peg.246	945153.peg.1965
28	28	1076881.peg.1214	1041535.peg.625	430947.peg.1291	945154.peg.431	1029864.peg.947	945155.peg.136	1076870.peg.1505	1029860.peg.451	1041537.peg.1604	1076871.peg.1305	1017999.peg.997	1029861.peg.1129	1018002.peg.433	1076872.peg.960	1029863.peg.95	1029862.peg.113	1076873.peg.1294	1076875.peg.1824	1029859.peg.664	1029858.peg.773	431182.peg.736	1076880.peg.122	1076877.peg.2244	1029865.peg.1321	1076878.peg.1236	1029866.peg.641	1029867.peg.1471	945153.peg.250
28	28	1076881.peg.258	1041535.peg.20	430947.peg.379	945154.peg.1358	1029864.peg.1184	945155.peg.1113	1076870.peg.768	1029860.peg.427	1041537.peg.294	1076871.peg.2207	1017999.peg.444	1029861.peg.1107	1018002.peg.938	1076872.peg.1928	1029863.peg.1433	1029862.peg.972	1076873.peg.356	1076875.peg.512	1029859.peg.66	1029858.peg.2053	431182.peg.1723	1076880.peg.1045	1076877.peg.1374	1029865.peg.126	1076878.peg.279	1029866.peg.1649	1029867.peg.1029	945153.peg.1415
28	28	1076881.peg.257	1041535.peg.21	430947.peg.378	945154.peg.1359	1029864.peg.1185	945155.peg.1114	1076870.peg.769	1029860.peg.426	1041537.peg.295	1076871.peg.2208	1017999.peg.445	1029861.peg.1108	1018002.peg.937	1076872.peg.1929	1029863.peg.1434	1029862.peg.971	1076873.peg.355	1076875.peg.513	1029859.peg.67	1029858.peg.2054	431182.peg.1724	1076880.peg.1046	1076877.peg.1373	1029865.peg.127	1076878.peg.278	1029866.peg.1648	1029867.peg.1030	945153.peg.1414
28	28	1076881.peg.256	1041535.peg.22	430947.peg.377	945154.peg.1360	1029864.peg.1186	945155.peg.1115	1076870.peg.770	1029860.peg.425	1041537.peg.296	1076871.peg.2209	1017999.peg.446	1029861.peg.1109	1018002.peg.936	1076872.peg.1930	1029863.peg.1436	1029862.peg.970	1076873.peg.353	1076875.peg.514	1029859.peg.68	1029858.peg.2055	431182.peg.1725	1076880.peg.1047	1076877.peg.1372	1029865.peg.128	1076878.peg.277	1029866.peg.1647	1029867.peg.1031	945153.peg.1413
28	28	1076881.peg.255	1041535.peg.23	430947.peg.376	945154.peg.1361	1029864.peg.1187	945155.peg.1116	1076870.peg.772	1029860.peg.423	1041537.peg.297	1076871.peg.2210	1017999.peg.447	1029861.peg.1110	1018002.peg.935	1076872.peg.1931	1029863.peg.1437	1029862.peg.969	1076873.peg.352	1076875.peg.515	1029859.peg.69	1029858.peg.2056	431182.peg.1726	1076880.peg.1048	1076877.peg.1371	1029865.peg.129	1076878.peg.276	1029866.peg.1646	1029867.peg.1032	945153.peg.1412
28	28	1076881.peg.253	1041535.peg.25	430947.peg.374	945154.peg.1363	1029864.peg.1189	945155.peg.1118	1076870.peg.773	1029860.peg.2201	1041537.peg.299	1076871.peg.2217	1017999.peg.603	1029861.peg.1118	1018002.peg.927	1076872.peg.1932	1029863.peg.1439	1029862.peg.968	1076873.peg.351	1076875.peg.516	1029859.peg.70	1029858.peg.2057	431182.peg.1727	1076880.peg.1049	1076877.peg.1364	1029865.peg.131	1076878.peg.275	1029866.peg.1645	1029867.peg.1033	945153.peg.1411
28	28	1076881.peg.251	1041535.peg.27	430947.peg.372	945154.peg.1365	1029864.peg.1191	945155.peg.1120	1076870.peg.775	1029860.peg.2203	1041537.peg.301	1076871.peg.2219	1017999.peg.601	1029861.peg.1120	1018002.peg.925	1076872.peg.1933	1029863.peg.1440	1029862.peg.967	1076873.peg.350	1076875.peg.518	1029859.peg.72	1029858.peg.2059	431182.peg.1729	1076880.peg.1051	1076877.peg.1362	1029865.peg.133	1076878.peg.273	1029866.peg.1643	1029867.peg.1035	945153.peg.1409
28	28	1076881.peg.250	1041535.peg.28	430947.peg.371	945154.peg.1366	1029864.peg.1192	945155.peg.1121	1076870.peg.776	1029860.peg.2204	1041537.peg.302	1076871.peg.2220	1017999.peg.600	1029861.peg.1121	1018002.peg.924	1076872.peg.1934	1029863.peg.1441	1029862.peg.966	1076873.peg.349	1076875.peg.519	1029859.peg.73	1029858.peg.2060	431182.peg.1730	1076880.peg.1052	1076877.peg.1361	1029865.peg.134	1076878.peg.268	1029866.peg.1638	1029867.peg.1040	945153.peg.1408
28	28	1076881.peg.248	1041535.peg.30	430947.peg.369	945154.peg.1368	1029864.peg.1194	945155.peg.1123	1076870.peg.778	1029860.peg.2206	1041537.peg.304	1076871.peg.2222	1017999.peg.598	1029861.peg.1123	1018002.peg.922	1076872.peg.1936	1029863.peg.1443	1029862.peg.964	1076873.peg.347	1076875.peg.521	1029859.peg.75	1029858.peg.2062	431182.peg.1732	1076880.peg.1054	1076877.peg.1359	1029865.peg.136	1076878.peg.266	1029866.peg.1636	1029867.peg.1042	945153.peg.1406
28	28	1076881.peg.1216	1041535.peg.627	430947.peg.1286	945154.peg.429	1029864.peg.945	945155.peg.134	1076870.peg.1140	1029860.peg.2333	1041537.peg.1602	1076871.peg.1299	1017999.peg.991	1029861.peg.1135	1018002.peg.427	1076872.peg.965	1029863.peg.100	1029862.peg.118	1076873.peg.1289	1076875.peg.2071	1029859.peg.2029	1029858.peg.906	431182.peg.738	1076880.peg.124	1076877.peg.2250	1029865.peg.1327	1076878.peg.1239	1029866.peg.638	1029867.peg.1474	945153.peg.252
28	28	1076881.peg.1217	1041535.peg.628	430947.peg.1285	945154.peg.428	1029864.peg.944	945155.peg.133	1076870.peg.1507	1029860.peg.453	1041537.peg.1601	1076871.peg.1298	1017999.peg.990	1029861.peg.1136	1018002.peg.426	1076872.peg.962	1029863.peg.97	1029862.peg.115	1076873.peg.1292	1076875.peg.1820	1029859.peg.667	1029858.peg.770	431182.peg.739	1076880.peg.125	1076877.peg.2251	1029865.peg.1328	1076878.peg.1240	1029866.peg.637	1029867.peg.1475	945153.peg.253
28	28	1076881.peg.1218	1041535.peg.629	430947.peg.1284	945154.peg.427	1029864.peg.943	945155.peg.132	1076870.peg.1508	1029860.peg.454	1041537.peg.1600	1076871.peg.1297	1017999.peg.989	1029861.peg.1137	1018002.peg.425	1076872.peg.963	1029863.peg.98	1029862.peg.116	1076873.peg.1291	1076875.peg.1819	1029859.peg.668	1029858.peg.769	431182.peg.740	1076880.peg.126	1076877.peg.2252	1029865.peg.1329	1076878.peg.1241	1029866.peg.636	1029867.peg.1476	945153.peg.254
28	28	1076881.peg.1222	1041535.peg.633	430947.peg.1276	945154.peg.425	1029864.peg.941	945155.peg.130	1076870.peg.1510	1029860.peg.1462	1041537.peg.1595	1076871.peg.1295	1017999.peg.987	1029861.peg.1139	1018002.peg.423	1076872.peg.966	1029863.peg.101	1029862.peg.119	1076873.peg.1288	1076875.peg.1813	1029859.peg.673	1029858.peg.764	431182.peg.746	1076880.peg.132	1076877.peg.2254	1029865.peg.1331	1076878.peg.1245	1029866.peg.634	1029867.peg.1478	945153.peg.257
28	28	1076881.peg.1223	1041535.peg.634	430947.peg.1274	945154.peg.424	1029864.peg.940	945155.peg.129	1076870.peg.1512	1029860.peg.1464	1041537.peg.1594	1076871.peg.1294	1017999.peg.986	1029861.peg.1140	1018002.peg.422	1076872.peg.968	1029863.peg.103	1029862.peg.121	1076873.peg.1286	1076875.peg.1812	1029859.peg.674	1029858.peg.763	431182.peg.747	1076880.peg.133	1076877.peg.2255	1029865.peg.1332	1076878.peg.1248	1029866.peg.631	1029867.peg.1481	945153.peg.258
28	28	1076881.peg.1224	1041535.peg.635	430947.peg.1273	945154.peg.423	1029864.peg.939	945155.peg.128	1076870.peg.1513	1029860.peg.1465	1041537.peg.1593	1076871.peg.1293	1017999.peg.985	1029861.peg.1141	1018002.peg.421	1076872.peg.969	1029863.peg.104	1029862.peg.122	1076873.peg.1285	1076875.peg.1811	1029859.peg.675	1029858.peg.762	431182.peg.748	1076880.peg.134	1076877.peg.2256	1029865.peg.1333	1076878.peg.1249	1029866.peg.630	1029867.peg.1482	945153.peg.259
28	28	1076881.peg.1225	1041535.peg.636	430947.peg.1272	945154.peg.422	1029864.peg.938	945155.peg.127	1076870.peg.1514	1029860.peg.1466	1041537.peg.1592	1076871.peg.1292	1017999.peg.984	1029861.peg.1142	1018002.peg.420	1076872.peg.970	1029863.peg.105	1029862.peg.123	1076873.peg.1284	1076875.peg.1810	1029859.peg.676	1029858.peg.761	431182.peg.749	1076880.peg.135	1076877.peg.2257	1029865.peg.1334	1076878.peg.1250	1029866.peg.629	1029867.peg.1483	945153.peg.260
28	28	1076881.peg.1226	1041535.peg.637	430947.peg.1271	945154.peg.421	1029864.peg.937	945155.peg.126	1076870.peg.1515	1029860.peg.1467	1041537.peg.1591	1076871.peg.1291	1017999.peg.983	1029861.peg.1143	1018002.peg.419	1076872.peg.971	1029863.peg.106	1029862.peg.124	1076873.peg.1283	1076875.peg.1809	1029859.peg.677	1029858.peg.760	431182.peg.750	1076880.peg.136	1076877.peg.2258	1029865.peg.1335	1076878.peg.1251	1029866.peg.628	1029867.peg.1484	945153.peg.261
28	28	1076881.peg.1227	1041535.peg.638	430947.peg.1270	945154.peg.420	1029864.peg.936	945155.peg.125	1076870.peg.1516	1029860.peg.1468	1041537.peg.1590	1076871.peg.1290	1017999.peg.982	1029861.peg.1144	1018002.peg.418	1076872.peg.972	1029863.peg.107	1029862.peg.125	1076873.peg.1282	1076875.peg.1808	1029859.peg.678	1029858.peg.759	431182.peg.751	1076880.peg.137	1076877.peg.2259	1029865.peg.1336	1076878.peg.1252	1029866.peg.627	1029867.peg.1485	945153.peg.262
28	28	1076881.peg.1228	1041535.peg.639	430947.peg.1269	945154.peg.419	1029864.peg.935	945155.peg.124	1076870.peg.1517	1029860.peg.1469	1041537.peg.1589	1076871.peg.1289	1017999.peg.981	1029861.peg.1145	1018002.peg.417	1076872.peg.973	1029863.peg.108	1029862.peg.126	1076873.peg.1281	1076875.peg.1807	1029859.peg.679	1029858.peg.758	431182.peg.752	1076880.peg.138	1076877.peg.2260	1029865.peg.1337	1076878.peg.1253	1029866.peg.626	1029867.peg.1486	945153.peg.263
28	28	1076881.peg.1229	1041535.peg.640	430947.peg.1268	945154.peg.418	1029864.peg.934	945155.peg.123	1076870.peg.1518	1029860.peg.1470	1041537.peg.1588	1076871.peg.1288	1017999.peg.980	1029861.peg.1146	1018002.peg.416	1076872.peg.974	1029863.peg.109	1029862.peg.127	1076873.peg.1280	1076875.peg.1806	1029859.peg.680	1029858.peg.757	431182.peg.753	1076880.peg.139	1076877.peg.2261	1029865.peg.1338	1076878.peg.1254	1029866.peg.625	1029867.peg.1487	945153.peg.264
28	28	1076881.peg.1230	1041535.peg.641	430947.peg.1267	945154.peg.417	1029864.peg.933	945155.peg.122	1076870.peg.1520	1029860.peg.1471	1041537.peg.1587	1076871.peg.1287	1017999.peg.979	1029861.peg.1147	1018002.peg.415	1076872.peg.975	1029863.peg.110	1029862.peg.128	1076873.peg.1279	1076875.peg.1805	1029859.peg.681	1029858.peg.756	431182.peg.754	1076880.peg.140	1076877.peg.2262	1029865.peg.1339	1076878.peg.1255	1029866.peg.624	1029867.peg.1488	945153.peg.265
28	28	1076881.peg.1704	1041535.peg.1612	430947.peg.1929	945154.peg.2096	1029864.peg.1734	945155.peg.1846	1076870.peg.1104	1029860.peg.2015	1041537.peg.1118	1076871.peg.740	1017999.peg.1479	1029861.peg.1784	1018002.peg.671	1076872.peg.1377	1029863.peg.512	1029862.peg.534	1076873.peg.881	1076875.peg.1343	1029859.peg.2206	1029858.peg.1533	431182.peg.54	1076880.peg.2182	1076877.peg.495	1029865.peg.557	1076878.peg.1715	1029866.peg.1540	1029867.peg.888	945153.peg.692
28	28	1076881.peg.1933	1041535.peg.1024	430947.peg.2356	945154.peg.1886	1029864.peg.7	945155.peg.1635	1076870.peg.2131	1029860.peg.2152	1041537.peg.872	1076871.peg.499	1017999.peg.2336	1029861.peg.1756	1018002.peg.2127	1076872.peg.1694	1029863.peg.749	1029862.peg.1932	1076873.peg.585	1076875.peg.1093	1029859.peg.1520	1029858.peg.1593	431182.peg.2634	1076880.peg.1897	1076877.peg.733	1029865.peg.1866	1076878.peg.1908	1029866.peg.1984	1029867.peg.1305	945153.peg.900
28	28	1076881.peg.1930	1041535.peg.1021	430947.peg.2353	945154.peg.1889	1029864.peg.10	945155.peg.1638	1076870.peg.2134	1029860.peg.2149	1041537.peg.875	1076871.peg.502	1017999.peg.2333	1029861.peg.1759	1018002.peg.2124	1076872.peg.1692	1029863.peg.747	1029862.peg.1930	1076873.peg.587	1076875.peg.1096	1029859.peg.1517	1029858.peg.1590	431182.peg.2637	1076880.peg.1900	1076877.peg.730	1029865.peg.1869	1076878.peg.1905	1029866.peg.1987	1029867.peg.1308	945153.peg.897
28	28	1076881.peg.220	1041535.peg.58	430947.peg.323	945154.peg.1397	1029864.peg.1223	945155.peg.1152	1076870.peg.806	1029860.peg.201	1041537.peg.343	1076871.peg.2254	1017999.peg.1187	1029861.peg.1769	1018002.peg.1886	1076872.peg.1959	1029863.peg.1467	1029862.peg.937	1076873.peg.322	1076875.peg.551	1029859.peg.105	1029858.peg.2092	431182.peg.1770	1076880.peg.1092	1076877.peg.1326	1029865.peg.1638	1076878.peg.206	1029866.peg.211	1029867.peg.1081	945153.peg.1375
28	28	1076881.peg.2091	1041535.peg.1527	430947.peg.2503	945154.peg.1724	1029864.peg.503	945155.peg.1476	1076870.peg.1786	1029860.peg.1361	1041537.peg.695	1076871.peg.341	1017999.peg.1991	1029861.peg.177	1018002.peg.2281	1076872.peg.237	1029863.peg.1113	1029862.peg.1770	1076873.peg.1952	1076875.peg.936	1029859.peg.305	1029858.peg.487	431182.peg.2475	1076880.peg.1736	1076877.peg.901	1029865.peg.36	1076878.peg.2060	1029866.peg.1342	1029867.peg.2	945153.peg.1064
28	28	1076881.peg.219	1041535.peg.59	430947.peg.322	945154.peg.1398	1029864.peg.1224	945155.peg.1153	1076870.peg.807	1029860.peg.202	1041537.peg.344	1076871.peg.2255	1017999.peg.1188	1029861.peg.1770	1018002.peg.1887	1076872.peg.1960	1029863.peg.1468	1029862.peg.936	1076873.peg.321	1076875.peg.552	1029859.peg.106	1029858.peg.2093	431182.peg.1771	1076880.peg.1093	1076877.peg.1325	1029865.peg.1639	1076878.peg.205	1029866.peg.212	1029867.peg.1082	945153.peg.1374
28	28	1076881.peg.218	1041535.peg.60	430947.peg.321	945154.peg.1399	1029864.peg.1225	945155.peg.1154	1076870.peg.808	1029860.peg.203	1041537.peg.345	1076871.peg.2256	1017999.peg.1189	1029861.peg.1771	1018002.peg.1888	1076872.peg.1961	1029863.peg.1469	1029862.peg.935	1076873.peg.320	1076875.peg.553	1029859.peg.107	1029858.peg.2094	431182.peg.1772	1076880.peg.1094	1076877.peg.1324	1029865.peg.1640	1076878.peg.204	1029866.peg.213	1029867.peg.1083	945153.peg.1373
28	28	1076881.peg.217	1041535.peg.61	430947.peg.320	945154.peg.1400	1029864.peg.1226	945155.peg.1155	1076870.peg.809	1029860.peg.204	1041537.peg.346	1076871.peg.2257	1017999.peg.1190	1029861.peg.1772	1018002.peg.1889	1076872.peg.1962	1029863.peg.1470	1029862.peg.934	1076873.peg.319	1076875.peg.554	1029859.peg.108	1029858.peg.2095	431182.peg.1773	1076880.peg.1095	1076877.peg.1323	1029865.peg.1641	1076878.peg.203	1029866.peg.214	1029867.peg.1084	945153.peg.1372
28	28	1076881.peg.216	1041535.peg.62	430947.peg.319	945154.peg.1401	1029864.peg.1227	945155.peg.1156	1076870.peg.810	1029860.peg.205	1041537.peg.347	1076871.peg.2258	1017999.peg.1191	1029861.peg.1773	1018002.peg.1890	1076872.peg.1964	1029863.peg.1472	1029862.peg.932	1076873.peg.317	1076875.peg.555	1029859.peg.109	1029858.peg.2096	431182.peg.1774	1076880.peg.1096	1076877.peg.1322	1029865.peg.1642	1076878.peg.202	1029866.peg.215	1029867.peg.1085	945153.peg.1371
28	28	1076881.peg.213	1041535.peg.65	430947.peg.314	945154.peg.1404	1029864.peg.1230	945155.peg.1159	1076870.peg.814	1029860.peg.1209	1041537.peg.350	1076871.peg.2261	1017999.peg.1194	1029861.peg.1776	1018002.peg.1893	1076872.peg.1966	1029863.peg.1474	1029862.peg.930	1076873.peg.315	1076875.peg.558	1029859.peg.112	1029858.peg.2099	431182.peg.1777	1076880.peg.1099	1076877.peg.1319	1029865.peg.1645	1076878.peg.198	1029866.peg.1043	1029867.peg.1088	945153.peg.1367
28	28	1076881.peg.212	1041535.peg.66	430947.peg.313	945154.peg.1405	1029864.peg.1231	945155.peg.1160	1076870.peg.816	1029860.peg.1210	1041537.peg.351	1076871.peg.2262	1017999.peg.1195	1029861.peg.1777	1018002.peg.1894	1076872.peg.1967	1029863.peg.1475	1029862.peg.929	1076873.peg.314	1076875.peg.559	1029859.peg.113	1029858.peg.2100	431182.peg.1778	1076880.peg.1100	1076877.peg.1318	1029865.peg.1646	1076878.peg.197	1029866.peg.1044	1029867.peg.1089	945153.peg.1366
28	28	1076881.peg.210	1041535.peg.68	430947.peg.311	945154.peg.1407	1029864.peg.1233	945155.peg.1162	1076870.peg.818	1029860.peg.739	1041537.peg.353	1076871.peg.2264	1017999.peg.1197	1029861.peg.1779	1018002.peg.1896	1076872.peg.1969	1029863.peg.1477	1029862.peg.927	1076873.peg.312	1076875.peg.561	1029859.peg.115	1029858.peg.2102	431182.peg.1780	1076880.peg.1102	1076877.peg.1316	1029865.peg.1648	1076878.peg.195	1029866.peg.1046	1029867.peg.1091	945153.peg.1364
28	28	1076881.peg.1934	1041535.peg.1025	430947.peg.2357	945154.peg.1885	1029864.peg.6	945155.peg.1634	1076870.peg.2130	1029860.peg.2153	1041537.peg.871	1076871.peg.498	1017999.peg.2337	1029861.peg.1755	1018002.peg.2128	1076872.peg.1695	1029863.peg.750	1029862.peg.1933	1076873.peg.584	1076875.peg.1092	1029859.peg.1521	1029858.peg.1594	431182.peg.2633	1076880.peg.1896	1076877.peg.734	1029865.peg.1865	1076878.peg.1909	1029866.peg.1983	1029867.peg.1304	945153.peg.901
28	28	1076881.peg.1706	1041535.peg.1610	430947.peg.1930	945154.peg.2094	1029864.peg.1736	945155.peg.1844	1076870.peg.1103	1029860.peg.2016	1041537.peg.1117	1076871.peg.739	1017999.peg.1480	1029861.peg.1785	1018002.peg.670	1076872.peg.1378	1029863.peg.513	1029862.peg.535	1076873.peg.880	1076875.peg.1342	1029859.peg.2205	1029858.peg.1532	431182.peg.53	1076880.peg.2181	1076877.peg.496	1029865.peg.558	1076878.peg.1717	1029866.peg.1538	1029867.peg.890	945153.peg.694
28	28	1076881.peg.2088	1041535.peg.1530	430947.peg.2498	945154.peg.1727	1029864.peg.506	945155.peg.1479	1076870.peg.1789	1029860.peg.550	1041537.peg.700	1076871.peg.343	1017999.peg.1993	1029861.peg.179	1018002.peg.2279	1076872.peg.243	1029863.peg.1119	1029862.peg.1764	1076873.peg.1958	1076875.peg.940	1029859.peg.310	1029858.peg.482	431182.peg.2477	1076880.peg.1738	1076877.peg.899	1029865.peg.38	1076878.peg.2055	1029866.peg.1346	1029867.peg.1959	945153.peg.1061
28	28	1076881.peg.1710	1041535.peg.1606	430947.peg.1936	945154.peg.2089	1029864.peg.1741	945155.peg.1839	1076870.peg.1096	1029860.peg.2022	1041537.peg.1112	1076871.peg.732	1017999.peg.1487	1029861.peg.1792	1018002.peg.663	1076872.peg.1380	1029863.peg.515	1029862.peg.537	1076873.peg.878	1076875.peg.1310	1029859.peg.2202	1029858.peg.1529	431182.peg.46	1076880.peg.2174	1076877.peg.504	1029865.peg.565	1076878.peg.1720	1029866.peg.1535	1029867.peg.893	945153.peg.699
28	28	1076881.peg.1129	1041535.peg.539	430947.peg.1401	945154.peg.514	1029864.peg.1845	945155.peg.219	1076870.peg.1382	1029860.peg.1304	1041537.peg.1693	1076871.peg.1402	1017999.peg.1799	1029861.peg.1794	1018002.peg.1268	1076872.peg.863	1029863.peg.1793	1029862.peg.1522	1076873.peg.1814	1076875.peg.1907	1029859.peg.2123	1029858.peg.1809	431182.peg.640	1076880.peg.2744	1076877.peg.2139	1029865.peg.1004	1076878.peg.1137	1029866.peg.56	1029867.peg.91	945153.peg.165
28	28	1076881.peg.1128	1041535.peg.538	430947.peg.1402	945154.peg.515	1029864.peg.1844	945155.peg.220	1076870.peg.1381	1029860.peg.1303	1041537.peg.1694	1076871.peg.1403	1017999.peg.1800	1029861.peg.1795	1018002.peg.1269	1076872.peg.862	1029863.peg.1794	1029862.peg.1521	1076873.peg.1813	1076875.peg.1908	1029859.peg.2124	1029858.peg.1808	431182.peg.639	1076880.peg.2743	1076877.peg.2138	1029865.peg.1005	1076878.peg.1136	1029866.peg.57	1029867.peg.92	945153.peg.164
28	28	1076881.peg.1125	1041535.peg.535	430947.peg.1408	945154.peg.519	1029864.peg.1840	945155.peg.224	1076870.peg.1380	1029860.peg.1302	1041537.peg.1698	1076871.peg.1413	1017999.peg.1803	1029861.peg.1798	1018002.peg.1272	1076872.peg.861	1029863.peg.1795	1029862.peg.1520	1076873.peg.1812	1076875.peg.1909	1029859.peg.2125	1029858.peg.1807	431182.peg.638	1076880.peg.2742	1076877.peg.2135	1029865.peg.1008	1076878.peg.1135	1029866.peg.58	1029867.peg.93	945153.peg.160
28	28	1076881.peg.1124	1041535.peg.534	430947.peg.1409	945154.peg.520	1029864.peg.1839	945155.peg.225	1076870.peg.1379	1029860.peg.1301	1041537.peg.1699	1076871.peg.1414	1017999.peg.1804	1029861.peg.1799	1018002.peg.1273	1076872.peg.860	1029863.peg.1796	1029862.peg.1519	1076873.peg.1811	1076875.peg.1910	1029859.peg.2126	1029858.peg.1806	431182.peg.637	1076880.peg.2741	1076877.peg.2134	1029865.peg.1009	1076878.peg.1134	1029866.peg.59	1029867.peg.94	945153.peg.159
28	28	1076881.peg.1123	1041535.peg.533	430947.peg.1410	945154.peg.521	1029864.peg.1838	945155.peg.226	1076870.peg.1378	1029860.peg.1300	1041537.peg.1700	1076871.peg.1415	1017999.peg.1805	1029861.peg.1800	1018002.peg.1274	1076872.peg.859	1029863.peg.1797	1029862.peg.1518	1076873.peg.1810	1076875.peg.1911	1029859.peg.2127	1029858.peg.1805	431182.peg.636	1076880.peg.2740	1076877.peg.2133	1029865.peg.1010	1076878.peg.1133	1029866.peg.60	1029867.peg.95	945153.peg.158
28	28	1076881.peg.1918	1041535.peg.1009	430947.peg.1411	945154.peg.1899	1029864.peg.21	945155.peg.1649	1076870.peg.1377	1029860.peg.1299	1041537.peg.1701	1076871.peg.1416	1017999.peg.1806	1029861.peg.1801	1018002.peg.1275	1076872.peg.858	1029863.peg.1798	1029862.peg.1517	1076873.peg.1809	1076875.peg.1912	1029859.peg.2128	1029858.peg.1804	431182.peg.635	1076880.peg.2732	1076877.peg.2132	1029865.peg.1011	1076878.peg.1132	1029866.peg.61	1029867.peg.96	945153.peg.885
28	28	1076881.peg.1455	1041535.peg.836	430947.peg.1617	945154.peg.180	1029864.peg.698	945155.peg.2104	1076870.peg.138	1029860.peg.1978	1041537.peg.1385	1076871.peg.1047	1017999.peg.774	1029861.peg.1693	1018002.peg.206	1076872.peg.1186	1029863.peg.318	1029862.peg.341	1076873.peg.1070	1076875.peg.1610	1029859.peg.1178	1029858.peg.354	431182.peg.384	1076880.peg.2500	1076877.peg.151	1029865.peg.860	1076878.peg.1461	1029866.peg.435	1029867.peg.645	945153.peg.466
28	28	1076881.peg.756	1041535.peg.1394	430947.peg.953	945154.peg.867	1029864.peg.2102	945155.peg.597	1076870.peg.418	1029860.peg.528	1041537.peg.2061	1076871.peg.1702	1017999.peg.2170	1029861.peg.1698	1018002.peg.1566	1076872.peg.566	1029863.peg.2202	1029862.peg.1225	1076873.peg.1517	1076875.peg.56	1029859.peg.1766	1029858.peg.1094	431182.peg.1109	1076880.peg.478	1076877.peg.1858	1029865.peg.1514	1076878.peg.810	1029866.peg.924	1029867.peg.388	945153.peg.1825
28	28	1076881.peg.1143	1041535.peg.553	430947.peg.1378	945154.peg.500	1029864.peg.1859	945155.peg.205	1076870.peg.1403	1029860.peg.789	1041537.peg.1679	1076871.peg.1386	1017999.peg.1078	1029861.peg.17	1018002.peg.514	1076872.peg.883	1029863.peg.18	1029862.peg.34	1076873.peg.1373	1076875.peg.1891	1029859.peg.598	1029858.peg.839	431182.peg.655	1076880.peg.3	1076877.peg.2157	1029865.peg.1240	1076878.peg.1153	1029866.peg.720	1029867.peg.1394	945153.peg.179
28	28	1076881.peg.2095	1041535.peg.1523	430947.peg.2511	945154.peg.1720	1029864.peg.499	945155.peg.1472	1076870.peg.1783	1029860.peg.1052	1041537.peg.691	1076871.peg.334	1017999.peg.1983	1029861.peg.170	1018002.peg.2288	1076872.peg.228	1029863.peg.1104	1029862.peg.1778	1076873.peg.1944	1076875.peg.933	1029859.peg.302	1029858.peg.490	431182.peg.2467	1076880.peg.1728	1076877.peg.908	1029865.peg.29	1076878.peg.2064	1029866.peg.1338	1029867.peg.6	945153.peg.1068
28	28	1076881.peg.1654	1041535.peg.1663	430947.peg.958	945154.peg.2146	1029864.peg.1684	945155.peg.1896	1076870.peg.412	1029860.peg.533	1041537.peg.1171	1076871.peg.1697	1017999.peg.2173	1029861.peg.1701	1018002.peg.1563	1076872.peg.568	1029863.peg.2204	1029862.peg.1227	1076873.peg.1519	1076875.peg.1395	1029859.peg.2257	1029858.peg.161	431182.peg.1098	1076880.peg.467	1076877.peg.1861	1029865.peg.1511	1076878.peg.1664	1029866.peg.1592	1029867.peg.838	945153.peg.646
28	28	1076881.peg.1653	1041535.peg.1664	430947.peg.959	945154.peg.2149	1029864.peg.1681	945155.peg.1899	1076870.peg.411	1029860.peg.534	1041537.peg.1172	1076871.peg.1696	1017999.peg.2174	1029861.peg.1702	1018002.peg.1562	1076872.peg.569	1029863.peg.2206	1029862.peg.1228	1076873.peg.1520	1076875.peg.1396	1029859.peg.2258	1029858.peg.160	431182.peg.1097	1076880.peg.466	1076877.peg.1862	1029865.peg.1510	1076878.peg.1663	1029866.peg.1593	1029867.peg.837	945153.peg.645
28	28	1076881.peg.763	1041535.peg.1401	430947.peg.963	945154.peg.860	1029864.peg.2109	945155.peg.590	1076870.peg.395	1029860.peg.1971	1041537.peg.2050	1076871.peg.1689	1017999.peg.2183	1029861.peg.1709	1018002.peg.1555	1076872.peg.583	1029863.peg.2076	1029862.peg.1237	1076873.peg.1530	1076875.peg.2256	1029859.peg.1786	1029858.peg.76	431182.peg.1093	1076880.peg.462	1076877.peg.1870	1029865.peg.1503	1076878.peg.820	1029866.peg.912	1029867.peg.377	945153.peg.1847
28	28	1076881.peg.402	1041535.peg.1248	430947.peg.539	945154.peg.1190	1029864.peg.2192	945155.peg.925	1076870.peg.619	1029860.peg.1154	1041537.peg.158	1076871.peg.2055	1017999.peg.184	1029861.peg.1715	1018002.peg.1079	1076872.peg.1608	1029863.peg.730	1029862.peg.1913	1076873.peg.604	1076875.peg.382	1029859.peg.1853	1029858.peg.1269	431182.peg.1523	1076880.peg.887	1076877.peg.1520	1029865.peg.377	1076878.peg.402	1029866.peg.331	1029867.peg.1834	945153.peg.1540
28	28	1076881.peg.395	1041535.peg.1241	430947.peg.538	945154.peg.1196	1029864.peg.2198	945155.peg.931	1076870.peg.621	1029860.peg.1152	1041537.peg.164	1076871.peg.2057	1017999.peg.182	1029861.peg.1717	1018002.peg.1077	1076872.peg.1617	1029863.peg.739	1029862.peg.1922	1076873.peg.595	1076875.peg.383	1029859.peg.1854	1029858.peg.1268	431182.peg.1524	1076880.peg.888	1076877.peg.1518	1029865.peg.379	1076878.peg.400	1029866.peg.323	1029867.peg.1840	945153.peg.1539
28	28	1076881.peg.394	1041535.peg.1240	430947.peg.537	945154.peg.1197	1029864.peg.2199	945155.peg.932	1076870.peg.622	1029860.peg.1151	1041537.peg.165	1076871.peg.2058	1017999.peg.181	1029861.peg.1718	1018002.peg.1076	1076872.peg.1618	1029863.peg.740	1029862.peg.1923	1076873.peg.594	1076875.peg.384	1029859.peg.1855	1029858.peg.1267	431182.peg.1525	1076880.peg.889	1076877.peg.1517	1029865.peg.380	1076878.peg.399	1029866.peg.322	1029867.peg.1841	945153.peg.1538
28	28	1076881.peg.393	1041535.peg.1239	430947.peg.536	945154.peg.1198	1029864.peg.2200	945155.peg.933	1076870.peg.624	1029860.peg.448	1041537.peg.166	1076871.peg.2059	1017999.peg.180	1029861.peg.1719	1018002.peg.1075	1076872.peg.348	1029863.peg.1220	1029862.peg.1660	1076873.peg.2053	1076875.peg.385	1029859.peg.1856	1029858.peg.1266	431182.peg.1526	1076880.peg.890	1076877.peg.1516	1029865.peg.381	1076878.peg.398	1029866.peg.321	1029867.peg.1842	945153.peg.1536
28	28	1076881.peg.2094	1041535.peg.1524	430947.peg.2509	945154.peg.1721	1029864.peg.500	945155.peg.1473	1076870.peg.1784	1029860.peg.1050	1041537.peg.692	1076871.peg.336	1017999.peg.1985	1029861.peg.172	1018002.peg.2286	1076872.peg.229	1029863.peg.1105	1029862.peg.1777	1076873.peg.1945	1076875.peg.934	1029859.peg.303	1029858.peg.489	431182.peg.2469	1076880.peg.1730	1076877.peg.906	1029865.peg.31	1076878.peg.2062	1029866.peg.1340	1029867.peg.4	945153.peg.1067
28	28	1076881.peg.386	1041535.peg.1232	430947.peg.528	945154.peg.1204	1029864.peg.314	945155.peg.939	1076870.peg.638	1029860.peg.638	1041537.peg.172	1076871.peg.2064	1017999.peg.175	1029861.peg.1724	1018002.peg.1070	1076872.peg.347	1029863.peg.1219	1029862.peg.1661	1076873.peg.2052	1076875.peg.391	1029859.peg.1872	1029858.peg.1260	431182.peg.1537	1076880.peg.902	1076877.peg.1509	1029865.peg.386	1076878.peg.395	1029866.peg.1764	1029867.peg.1844	945153.peg.1530
28	28	1076881.peg.1664	1041535.peg.1653	430947.peg.1880	945154.peg.2138	1029864.peg.1692	945155.peg.1888	1076870.peg.1175	1029860.peg.1100	1041537.peg.1165	1076871.peg.798	1017999.peg.1418	1029861.peg.1727	1018002.peg.730	1076872.peg.676	1029863.peg.1981	1029862.peg.1332	1076873.peg.1624	1076875.peg.1388	1029859.peg.2250	1029858.peg.168	431182.peg.121	1076880.peg.2251	1076877.peg.442	1029865.peg.501	1076878.peg.1675	1029866.peg.1579	1029867.peg.849	945153.peg.654
28	28	1076881.peg.1663	1041535.peg.1654	430947.peg.1878	945154.peg.2139	1029864.peg.1691	945155.peg.1889	1076870.peg.1177	1029860.peg.1403	1041537.peg.1166	1076871.peg.800	1017999.peg.1414	1029861.peg.1731	1018002.peg.734	1076872.peg.678	1029863.peg.1979	1029862.peg.1334	1076873.peg.1626	1076875.peg.1389	1029859.peg.2251	1029858.peg.167	431182.peg.124	1076880.peg.2254	1076877.peg.440	1029865.peg.499	1076878.peg.1674	1029866.peg.1580	1029867.peg.848	945153.peg.653
28	28	1076881.peg.1659	1041535.peg.1658	430947.peg.1874	945154.peg.2143	1029864.peg.1687	945155.peg.1893	1076870.peg.1180	1029860.peg.1851	1041537.peg.1169	1076871.peg.803	1017999.peg.1411	1029861.peg.1734	1018002.peg.737	1076872.peg.681	1029863.peg.1977	1029862.peg.1336	1076873.peg.1628	1076875.peg.1391	1029859.peg.2253	1029858.peg.165	431182.peg.130	1076880.peg.2257	1076877.peg.437	1029865.peg.496	1076878.peg.1667	1029866.peg.1589	1029867.peg.841	945153.peg.649
28	28	1076881.peg.1925	1041535.peg.1016	430947.peg.2347	945154.peg.1894	1029864.peg.16	945155.peg.1644	1076870.peg.2142	1029860.peg.456	1041537.peg.880	1076871.peg.513	1017999.peg.2322	1029861.peg.1745	1018002.peg.2113	1076872.peg.1689	1029863.peg.744	1029862.peg.1927	1076873.peg.590	1076875.peg.1100	1029859.peg.1513	1029858.peg.1586	431182.peg.2643	1076880.peg.1908	1076877.peg.718	1029865.peg.1879	1076878.peg.1901	1029866.peg.1991	1029867.peg.1312	945153.peg.892
28	28	1076881.peg.1865	1041535.peg.956	430947.peg.2241	945154.peg.576	1029864.peg.1555	945155.peg.281	1076870.peg.2173	1029860.peg.1820	1041537.peg.943	1076871.peg.516	1017999.peg.2319	1029861.peg.1748	1018002.peg.2110	1076872.peg.1367	1029863.peg.503	1029862.peg.525	1076873.peg.890	1076875.peg.9	1029859.peg.1775	1029858.peg.87	431182.peg.2781	1076880.peg.2069	1076877.peg.715	1029865.peg.1881	1076878.peg.15	1029866.peg.1213	1029867.peg.1617	945153.peg.830
28	28	1076881.peg.1937	1041535.peg.1028	430947.peg.2360	945154.peg.1881	1029864.peg.2	945155.peg.1630	1076870.peg.2127	1029860.peg.2156	1041537.peg.868	1076871.peg.495	1017999.peg.2340	1029861.peg.1752	1018002.peg.2131	1076872.peg.1698	1029863.peg.753	1029862.peg.1937	1076873.peg.580	1076875.peg.1089	1029859.peg.1524	1029858.peg.1597	431182.peg.2630	1076880.peg.1893	1076877.peg.737	1029865.peg.1862	1076878.peg.1912	1029866.peg.1979	1029867.peg.1301	945153.peg.904
28	28	1076881.peg.1936	1041535.peg.1027	430947.peg.2359	945154.peg.1883	1029864.peg.4	945155.peg.1632	1076870.peg.2128	1029860.peg.2155	1041537.peg.869	1076871.peg.496	1017999.peg.2339	1029861.peg.1753	1018002.peg.2130	1076872.peg.1697	1029863.peg.752	1029862.peg.1936	1076873.peg.581	1076875.peg.1090	1029859.peg.1523	1029858.peg.1596	431182.peg.2631	1076880.peg.1894	1076877.peg.736	1029865.peg.1863	1076878.peg.1911	1029866.peg.1981	1029867.peg.1302	945153.peg.903
28	28	1076881.peg.1324	1041535.peg.1416	430947.peg.1483	945154.peg.323	1029864.peg.839	945155.peg.28	1076870.peg.16	1029860.peg.716	1041537.peg.1498	1076871.peg.1207	1017999.peg.899	1029861.peg.1871	1018002.peg.331	1076872.peg.1053	1029863.peg.186	1029862.peg.205	1076873.peg.1202	1076875.peg.1724	1029859.peg.761	1029858.peg.675	431182.peg.557	1076880.peg.2657	1076877.peg.24	1029865.peg.1419	1076878.peg.1330	1029866.peg.550	1029867.peg.528	945153.peg.349
28	28	1076881.peg.1301	1041535.peg.1439	430947.peg.1459	945154.peg.347	1029864.peg.862	945155.peg.51	1076870.peg.1576	1029860.peg.1891	1041537.peg.1521	1076871.peg.1229	1017999.peg.920	1029861.peg.1848	1018002.peg.353	1076872.peg.1036	1029863.peg.169	1029862.peg.188	1076873.peg.1220	1076875.peg.1744	1029859.peg.742	1029858.peg.695	431182.peg.591	1076880.peg.2690	1076877.peg.2320	1029865.peg.1396	1076878.peg.1315	1029866.peg.565	1029867.peg.1548	945153.peg.332
28	28	1076881.peg.1302	1041535.peg.1438	430947.peg.1460	945154.peg.346	1029864.peg.861	945155.peg.50	1076870.peg.1577	1029860.peg.1890	1041537.peg.1520	1076871.peg.1228	1017999.peg.919	1029861.peg.1849	1018002.peg.352	1076872.peg.1037	1029863.peg.170	1029862.peg.189	1076873.peg.1219	1076875.peg.1743	1029859.peg.743	1029858.peg.694	431182.peg.590	1076880.peg.2689	1076877.peg.2	1029865.peg.1397	1076878.peg.1316	1029866.peg.564	1029867.peg.1549	945153.peg.333
28	28	1076881.peg.2070	1041535.peg.1548	430947.peg.2491	945154.peg.1736	1029864.peg.385	945155.peg.1488	1076870.peg.1796	1029860.peg.111	1041537.peg.721	1076871.peg.354	1017999.peg.1999	1029861.peg.185	1018002.peg.2273	1076872.peg.253	1029863.peg.1129	1029862.peg.1754	1076873.peg.1968	1076875.peg.957	1029859.peg.1396	1029858.peg.438	431182.peg.2497	1076880.peg.1755	1076877.peg.893	1029865.peg.44	1076878.peg.2045	1029866.peg.1357	1029867.peg.1974	945153.peg.1033
28	28	1076881.peg.1303	1041535.peg.1437	430947.peg.1461	945154.peg.345	1029864.peg.860	945155.peg.49	1076870.peg.1578	1029860.peg.1888	1041537.peg.1519	1076871.peg.1227	1017999.peg.918	1029861.peg.1850	1018002.peg.351	1076872.peg.1038	1029863.peg.171	1029862.peg.190	1076873.peg.1218	1076875.peg.1741	1029859.peg.744	1029858.peg.692	431182.peg.589	1076880.peg.2688	1076877.peg.3	1029865.peg.1398	1076878.peg.1317	1029866.peg.563	1029867.peg.1550	945153.peg.334
28	28	1076881.peg.1312	1041535.peg.1428	430947.peg.1468	945154.peg.336	1029864.peg.851	945155.peg.40	1076870.peg.6	1029860.peg.726	1041537.peg.1510	1076871.peg.1221	1017999.peg.913	1029861.peg.1857	1018002.peg.345	1076872.peg.1040	1029863.peg.173	1029862.peg.192	1076873.peg.1216	1076875.peg.1736	1029859.peg.749	1029858.peg.687	431182.peg.570	1076880.peg.2670	1076877.peg.10	1029865.peg.1405	1076878.peg.1320	1029866.peg.560	1029867.peg.1553	945153.peg.338
28	28	1076881.peg.1313	1041535.peg.1427	430947.peg.1469	945154.peg.335	1029864.peg.850	945155.peg.39	1076870.peg.7	1029860.peg.725	1041537.peg.1509	1076871.peg.1220	1017999.peg.912	1029861.peg.1858	1018002.peg.344	1076872.peg.1041	1029863.peg.174	1029862.peg.193	1076873.peg.1215	1076875.peg.1735	1029859.peg.750	1029858.peg.686	431182.peg.569	1076880.peg.2669	1076877.peg.11	1029865.peg.1406	1076878.peg.1321	1029866.peg.559	1029867.peg.1554	945153.peg.339
28	28	1076881.peg.1315	1041535.peg.1425	430947.peg.1471	945154.peg.333	1029864.peg.848	945155.peg.37	1076870.peg.8	1029860.peg.724	1041537.peg.1507	1076871.peg.1218	1017999.peg.910	1029861.peg.1860	1018002.peg.342	1076872.peg.1042	1029863.peg.175	1029862.peg.194	1076873.peg.1214	1076875.peg.1733	1029859.peg.752	1029858.peg.684	431182.peg.567	1076880.peg.2667	1076877.peg.13	1029865.peg.1408	1076878.peg.1322	1029866.peg.558	1029867.peg.1555	945153.peg.341
28	28	1076881.peg.1317	1041535.peg.1423	430947.peg.1476	945154.peg.330	1029864.peg.846	945155.peg.35	1076870.peg.9	1029860.peg.723	1041537.peg.1505	1076871.peg.1214	1017999.peg.906	1029861.peg.1864	1018002.peg.338	1076872.peg.1046	1029863.peg.179	1029862.peg.198	1076873.peg.1210	1076875.peg.1731	1029859.peg.754	1029858.peg.682	431182.peg.564	1076880.peg.2664	1076877.peg.17	1029865.peg.1412	1076878.peg.1324	1029866.peg.556	1029867.peg.1557	945153.peg.342
28	28	1076881.peg.1318	1041535.peg.1422	430947.peg.1477	945154.peg.329	1029864.peg.845	945155.peg.34	1076870.peg.10	1029860.peg.722	1041537.peg.1504	1076871.peg.1213	1017999.peg.905	1029861.peg.1865	1018002.peg.337	1076872.peg.1047	1029863.peg.180	1029862.peg.199	1076873.peg.1209	1076875.peg.1730	1029859.peg.755	1029858.peg.681	431182.peg.563	1076880.peg.2663	1076877.peg.18	1029865.peg.1413	1076878.peg.1325	1029866.peg.555	1029867.peg.1558	945153.peg.343
28	28	1076881.peg.1320	1041535.peg.1420	430947.peg.1479	945154.peg.327	1029864.peg.843	945155.peg.32	1076870.peg.12	1029860.peg.720	1041537.peg.1502	1076871.peg.1211	1017999.peg.903	1029861.peg.1867	1018002.peg.335	1076872.peg.1049	1029863.peg.182	1029862.peg.201	1076873.peg.1207	1076875.peg.1728	1029859.peg.757	1029858.peg.679	431182.peg.561	1076880.peg.2661	1076877.peg.20	1029865.peg.1415	1076878.peg.1327	1029866.peg.553	1029867.peg.525	945153.peg.345
28	28	1076881.peg.1321	1041535.peg.1419	430947.peg.1480	945154.peg.326	1029864.peg.842	945155.peg.31	1076870.peg.13	1029860.peg.719	1041537.peg.1501	1076871.peg.1210	1017999.peg.902	1029861.peg.1868	1018002.peg.334	1076872.peg.1050	1029863.peg.183	1029862.peg.202	1076873.peg.1206	1076875.peg.1727	1029859.peg.758	1029858.peg.678	431182.peg.560	1076880.peg.2660	1076877.peg.21	1029865.peg.1416	1076878.peg.1328	1029866.peg.552	1029867.peg.526	945153.peg.346
28	28	1076881.peg.2068	1041535.peg.1550	430947.peg.2489	945154.peg.1738	1029864.peg.383	945155.peg.1490	1076870.peg.1798	1029860.peg.110	1041537.peg.723	1076871.peg.356	1017999.peg.2001	1029861.peg.187	1018002.peg.2271	1076872.peg.254	1029863.peg.1130	1029862.peg.1753	1076873.peg.1969	1076875.peg.959	1029859.peg.1394	1029858.peg.440	431182.peg.2499	1076880.peg.1757	1076877.peg.891	1029865.peg.46	1076878.peg.2043	1029866.peg.1359	1029867.peg.1976	945153.peg.1031
28	28	1076881.peg.1323	1041535.peg.1417	430947.peg.1482	945154.peg.324	1029864.peg.840	945155.peg.29	1076870.peg.15	1029860.peg.717	1041537.peg.1499	1076871.peg.1208	1017999.peg.900	1029861.peg.1870	1018002.peg.332	1076872.peg.1052	1029863.peg.185	1029862.peg.204	1076873.peg.1203	1076875.peg.1725	1029859.peg.760	1029858.peg.676	431182.peg.558	1076880.peg.2658	1076877.peg.23	1029865.peg.1418	1076878.peg.1329	1029866.peg.551	1029867.peg.527	945153.peg.348
28	28	1076881.peg.1300	1041535.peg.1440	430947.peg.1458	945154.peg.348	1029864.peg.863	945155.peg.52	1076870.peg.1575	1029860.peg.1892	1041537.peg.1522	1076871.peg.1230	1017999.peg.921	1029861.peg.1847	1018002.peg.354	1076872.peg.1035	1029863.peg.168	1029862.peg.187	1076873.peg.1221	1076875.peg.1745	1029859.peg.741	1029858.peg.696	431182.peg.592	1076880.peg.2691	1076877.peg.2319	1029865.peg.1395	1076878.peg.1314	1029866.peg.566	1029867.peg.1547	945153.peg.331
28	28	1076881.peg.1325	1041535.peg.1415	430947.peg.1484	945154.peg.322	1029864.peg.838	945155.peg.27	1076870.peg.17	1029860.peg.715	1041537.peg.1497	1076871.peg.1206	1017999.peg.898	1029861.peg.1872	1018002.peg.330	1076872.peg.1054	1029863.peg.187	1029862.peg.206	1076873.peg.1201	1076875.peg.1723	1029859.peg.762	1029858.peg.674	431182.peg.556	1076880.peg.2656	1076877.peg.25	1029865.peg.1420	1076878.peg.1331	1029866.peg.549	1029867.peg.529	945153.peg.350
28	28	1076881.peg.1326	1041535.peg.1414	430947.peg.1486	945154.peg.321	1029864.peg.837	945155.peg.26	1076870.peg.21	1029860.peg.915	1041537.peg.1496	1076871.peg.1205	1017999.peg.897	1029861.peg.1873	1018002.peg.329	1076872.peg.1055	1029863.peg.188	1029862.peg.207	1076873.peg.1200	1076875.peg.1722	1029859.peg.763	1029858.peg.673	431182.peg.555	1076880.peg.2655	1076877.peg.26	1029865.peg.1421	1076878.peg.1332	1029866.peg.548	1029867.peg.530	945153.peg.351
28	28	1076881.peg.1329	1041535.peg.1411	430947.peg.1493	945154.peg.318	1029864.peg.834	945155.peg.23	1076870.peg.26	1029860.peg.910	1041537.peg.1493	1076871.peg.1201	1017999.peg.893	1029861.peg.1877	1018002.peg.325	1076872.peg.1059	1029863.peg.192	1029862.peg.211	1076873.peg.1196	1076875.peg.1719	1029859.peg.766	1029858.peg.670	431182.peg.550	1076880.peg.2650	1076877.peg.30	1029865.peg.1425	1076878.peg.1334	1029866.peg.546	1029867.peg.532	945153.peg.354
28	28	1076881.peg.1330	1041535.peg.1410	430947.peg.1494	945154.peg.317	1029864.peg.833	945155.peg.22	1076870.peg.27	1029860.peg.909	1041537.peg.1492	1076871.peg.1200	1017999.peg.892	1029861.peg.1878	1018002.peg.324	1076872.peg.1060	1029863.peg.193	1029862.peg.212	1076873.peg.1195	1076875.peg.1718	1029859.peg.767	1029858.peg.669	431182.peg.549	1076880.peg.2649	1076877.peg.31	1029865.peg.1426	1076878.peg.1335	1029866.peg.545	1029867.peg.533	945153.peg.355
28	28	1076881.peg.1331	1041535.peg.1409	430947.peg.1495	945154.peg.316	1029864.peg.832	945155.peg.21	1076870.peg.28	1029860.peg.908	1041537.peg.1491	1076871.peg.1199	1017999.peg.891	1029861.peg.1879	1018002.peg.323	1076872.peg.1061	1029863.peg.194	1029862.peg.213	1076873.peg.1194	1076875.peg.1717	1029859.peg.768	1029858.peg.668	431182.peg.548	1076880.peg.2648	1076877.peg.32	1029865.peg.1427	1076878.peg.1336	1029866.peg.544	1029867.peg.534	945153.peg.356
28	28	1076881.peg.1333	1041535.peg.1407	430947.peg.1497	945154.peg.314	1029864.peg.830	945155.peg.19	1076870.peg.30	1029860.peg.906	1041537.peg.1489	1076871.peg.1197	1017999.peg.889	1029861.peg.1881	1018002.peg.321	1076872.peg.1063	1029863.peg.196	1029862.peg.215	1076873.peg.1192	1076875.peg.1716	1029859.peg.769	1029858.peg.667	431182.peg.546	1076880.peg.2646	1076877.peg.34	1029865.peg.1429	1076878.peg.1338	1029866.peg.542	1029867.peg.536	945153.peg.358
28	28	1076881.peg.1351	1041535.peg.941	430947.peg.1505	945154.peg.293	1029864.peg.810	945155.peg.2218	1076870.peg.38	1029860.peg.897	1041537.peg.1482	1076871.peg.1187	1017999.peg.880	1029861.peg.1890	1018002.peg.312	1076872.peg.1068	1029863.peg.200	1029862.peg.221	1076873.peg.1187	1076875.peg.1710	1029859.peg.776	1029858.peg.660	431182.peg.540	1076880.peg.2640	1076877.peg.41	1029865.peg.751	1076878.peg.1355	1029866.peg.538	1029867.peg.540	945153.peg.363
28	28	1076881.peg.1352	1041535.peg.940	430947.peg.1506	945154.peg.292	1029864.peg.809	945155.peg.2217	1076870.peg.39	1029860.peg.1576	1041537.peg.1481	1076871.peg.1186	1017999.peg.879	1029861.peg.1891	1018002.peg.311	1076872.peg.1069	1029863.peg.201	1029862.peg.222	1076873.peg.1186	1076875.peg.1709	1029859.peg.777	1029858.peg.659	431182.peg.539	1076880.peg.2639	1076877.peg.42	1029865.peg.752	1076878.peg.1356	1029866.peg.537	1029867.peg.541	945153.peg.364
28	28	1076881.peg.1353	1041535.peg.939	430947.peg.1507	945154.peg.291	1029864.peg.808	945155.peg.2216	1076870.peg.43	1029860.peg.1573	1041537.peg.1480	1076871.peg.1185	1017999.peg.878	1029861.peg.1893	1018002.peg.310	1076872.peg.1072	1029863.peg.205	1029862.peg.225	1076873.peg.1182	1076875.peg.1708	1029859.peg.778	1029858.peg.658	431182.peg.538	1076880.peg.2638	1076877.peg.43	1029865.peg.753	1076878.peg.1357	1029866.peg.536	1029867.peg.542	945153.peg.365
28	28	1076881.peg.1354	1041535.peg.938	430947.peg.1508	945154.peg.290	1029864.peg.807	945155.peg.2215	1076870.peg.44	1029860.peg.1572	1041537.peg.1479	1076871.peg.1184	1017999.peg.877	1029861.peg.1894	1018002.peg.309	1076872.peg.1073	1029863.peg.206	1029862.peg.226	1076873.peg.1181	1076875.peg.1707	1029859.peg.779	1029858.peg.657	431182.peg.537	1076880.peg.2637	1076877.peg.44	1029865.peg.754	1076878.peg.1358	1029866.peg.535	1029867.peg.543	945153.peg.366
28	28	1076881.peg.1356	1041535.peg.936	430947.peg.1510	945154.peg.288	1029864.peg.805	945155.peg.2213	1076870.peg.46	1029860.peg.1570	1041537.peg.1477	1076871.peg.1182	1017999.peg.875	1029861.peg.1896	1018002.peg.307	1076872.peg.1074	1029863.peg.207	1029862.peg.227	1076873.peg.1180	1076875.peg.1705	1029859.peg.781	1029858.peg.655	431182.peg.535	1076880.peg.2635	1076877.peg.46	1029865.peg.756	1076878.peg.1360	1029866.peg.533	1029867.peg.545	945153.peg.368
28	28	1076881.peg.1917	1041535.peg.1008	430947.peg.2343	945154.peg.1900	1029864.peg.22	945155.peg.1650	1076870.peg.2147	1029860.peg.462	1041537.peg.883	1076871.peg.520	1017999.peg.2315	1029861.peg.1806	1018002.peg.2106	1076872.peg.350	1029863.peg.1222	1029862.peg.1658	1076873.peg.2055	1076875.peg.1105	1029859.peg.1508	1029858.peg.1581	431182.peg.2648	1076880.peg.1913	1076877.peg.710	1029865.peg.1885	1076878.peg.1896	1029866.peg.1996	1029867.peg.1317	945153.peg.884
28	28	1076881.peg.1914	1041535.peg.1005	430947.peg.2335	945154.peg.1903	1029864.peg.25	945155.peg.1653	1076870.peg.2149	1029860.peg.464	1041537.peg.887	1076871.peg.523	1017999.peg.2312	1029861.peg.1809	1018002.peg.2103	1076872.peg.351	1029863.peg.1223	1029862.peg.1657	1076873.peg.2056	1076875.peg.1109	1029859.peg.1504	1029858.peg.1577	431182.peg.2652	1076880.peg.1917	1076877.peg.708	1029865.peg.1888	1076878.peg.1895	1029866.peg.1998	1029867.peg.1319	945153.peg.882
28	28	1076881.peg.1913	1041535.peg.1004	430947.peg.2334	945154.peg.1904	1029864.peg.26	945155.peg.1654	1076870.peg.2150	1029860.peg.465	1041537.peg.888	1076871.peg.524	1017999.peg.2311	1029861.peg.1810	1018002.peg.2102	1076872.peg.352	1029863.peg.1224	1029862.peg.1656	1076873.peg.2057	1076875.peg.1110	1029859.peg.1503	1029858.peg.1576	431182.peg.2653	1076880.peg.1918	1076877.peg.707	1029865.peg.1889	1076878.peg.1894	1029866.peg.1999	1029867.peg.1320	945153.peg.881
28	28	1076881.peg.1909	1041535.peg.1000	430947.peg.2331	945154.peg.1908	1029864.peg.30	945155.peg.1658	1076870.peg.2153	1029860.peg.468	1041537.peg.892	1076871.peg.527	1017999.peg.2308	1029861.peg.1813	1018002.peg.2099	1076872.peg.354	1029863.peg.1226	1029862.peg.1653	1076873.peg.2059	1076875.peg.1114	1029859.peg.1499	1029858.peg.1572	431182.peg.2656	1076880.peg.1921	1076877.peg.704	1029865.peg.1892	1076878.peg.1891	1029866.peg.2002	1029867.peg.1323	945153.peg.877
28	28	1076881.peg.1908	1041535.peg.999	430947.peg.2330	945154.peg.1909	1029864.peg.31	945155.peg.1659	1076870.peg.2154	1029860.peg.469	1041537.peg.894	1076871.peg.528	1017999.peg.2307	1029861.peg.1814	1018002.peg.2098	1076872.peg.355	1029863.peg.1227	1029862.peg.1652	1076873.peg.2060	1076875.peg.1115	1029859.peg.1498	1029858.peg.1571	431182.peg.2657	1076880.peg.1922	1076877.peg.703	1029865.peg.1893	1076878.peg.1890	1029866.peg.2003	1029867.peg.1324	945153.peg.876
28	28	1076881.peg.2039	1041535.peg.1579	430947.peg.2459	945154.peg.1768	1029864.peg.177	945155.peg.1520	1076870.peg.1855	1029860.peg.1443	1041537.peg.755	1076871.peg.397	1017999.peg.2044	1029861.peg.1820	1018002.peg.2232	1076872.peg.286	1029863.peg.1162	1029862.peg.1722	1076873.peg.2000	1076875.peg.1002	1029859.peg.1609	1029858.peg.1683	431182.peg.2539	1076880.peg.1795	1076877.peg.855	1029865.peg.368	1076878.peg.2006	1029866.peg.1398	1029867.peg.1213	945153.peg.1001
28	28	1076881.peg.2040	1041535.peg.1578	430947.peg.2461	945154.peg.1766	1029864.peg.175	945155.peg.1518	1076870.peg.1850	1029860.peg.1438	1041537.peg.753	1076871.peg.395	1017999.peg.2042	1029861.peg.1822	1018002.peg.2234	1076872.peg.284	1029863.peg.1160	1029862.peg.1724	1076873.peg.1998	1076875.peg.998	1029859.peg.1613	1029858.peg.1361	431182.peg.2537	1076880.peg.1793	1076877.peg.857	1029865.peg.366	1076878.peg.2007	1029866.peg.1397	1029867.peg.1212	945153.peg.1002
28	28	1076881.peg.2042	1041535.peg.1576	430947.peg.2462	945154.peg.1764	1029864.peg.173	945155.peg.1516	1076870.peg.1845	1029860.peg.1143	1041537.peg.749	1076871.peg.394	1017999.peg.2041	1029861.peg.1823	1018002.peg.2235	1076872.peg.283	1029863.peg.1159	1029862.peg.1725	1076873.peg.1997	1076875.peg.997	1029859.peg.1614	1029858.peg.1360	431182.peg.2536	1076880.peg.1792	1076877.peg.858	1029865.peg.365	1076878.peg.2008	1029866.peg.1396	1029867.peg.1211	945153.peg.1005
28	28	1076881.peg.2045	1041535.peg.1573	430947.peg.2466	945154.peg.1761	1029864.peg.360	945155.peg.1513	1076870.peg.1839	1029860.peg.622	1041537.peg.747	1076871.peg.392	1017999.peg.2039	1029861.peg.1825	1018002.peg.2237	1076872.peg.279	1029863.peg.1155	1029862.peg.1729	1076873.peg.1993	1076875.peg.986	1029859.peg.1624	1029858.peg.467	431182.peg.2527	1076880.peg.1783	1076877.peg.866	1029865.peg.356	1076878.peg.2013	1029866.peg.1391	1029867.peg.1206	945153.peg.1007
28	28	1076881.peg.1456	1041535.peg.835	430947.peg.1618	945154.peg.179	1029864.peg.697	945155.peg.2103	1076870.peg.139	1029860.peg.1976	1041537.peg.1382	1076871.peg.1046	1017999.peg.773	1029861.peg.1692	1018002.peg.205	1076872.peg.1187	1029863.peg.319	1029862.peg.342	1076873.peg.1069	1076875.peg.1609	1029859.peg.1179	1029858.peg.355	431182.peg.383	1076880.peg.2499	1076877.peg.152	1029865.peg.861	1076878.peg.1462	1029866.peg.434	1029867.peg.646	945153.peg.467
28	28	1076881.peg.2072	1041535.peg.1546	430947.peg.2493	945154.peg.1734	1029864.peg.387	945155.peg.1486	1076870.peg.1794	1029860.peg.113	1041537.peg.719	1076871.peg.352	1017999.peg.1997	1029861.peg.183	1018002.peg.2275	1076872.peg.251	1029863.peg.1127	1029862.peg.1756	1076873.peg.1966	1076875.peg.955	1029859.peg.1398	1029858.peg.436	431182.peg.2495	1076880.peg.1753	1076877.peg.895	1029865.peg.42	1076878.peg.2047	1029866.peg.1355	1029867.peg.1972	945153.peg.1035
28	28	1076881.peg.1288	1041535.peg.1452	430947.peg.1446	945154.peg.360	1029864.peg.876	945155.peg.65	1076870.peg.1563	1029860.peg.1616	1041537.peg.1534	1076871.peg.1242	1017999.peg.934	1029861.peg.1835	1018002.peg.366	1076872.peg.1019	1029863.peg.152	1029862.peg.170	1076873.peg.1237	1076875.peg.1757	1029859.peg.729	1029858.peg.708	431182.peg.604	1076880.peg.2703	1076877.peg.2307	1029865.peg.1383	1076878.peg.1302	1029866.peg.577	1029867.peg.1535	945153.peg.319
28	28	1076881.peg.1289	1041535.peg.1451	430947.peg.1447	945154.peg.359	1029864.peg.875	945155.peg.64	1076870.peg.1564	1029860.peg.1615	1041537.peg.1533	1076871.peg.1241	1017999.peg.933	1029861.peg.1836	1018002.peg.365	1076872.peg.1020	1029863.peg.153	1029862.peg.171	1076873.peg.1236	1076875.peg.1756	1029859.peg.730	1029858.peg.707	431182.peg.603	1076880.peg.2702	1076877.peg.2308	1029865.peg.1384	1076878.peg.1303	1029866.peg.576	1029867.peg.1536	945153.peg.320
28	28	1076881.peg.1290	1041535.peg.1450	430947.peg.1448	945154.peg.358	1029864.peg.874	945155.peg.63	1076870.peg.1565	1029860.peg.1614	1041537.peg.1532	1076871.peg.1239	1017999.peg.931	1029861.peg.1838	1018002.peg.363	1076872.peg.1021	1029863.peg.154	1029862.peg.172	1076873.peg.1235	1076875.peg.1755	1029859.peg.731	1029858.peg.706	431182.peg.602	1076880.peg.2701	1076877.peg.2310	1029865.peg.1386	1076878.peg.1304	1029866.peg.575	1029867.peg.1537	945153.peg.321
28	28	1076881.peg.1291	1041535.peg.1449	430947.peg.1449	945154.peg.357	1029864.peg.873	945155.peg.62	1076870.peg.1566	1029860.peg.1613	1041537.peg.1531	1076871.peg.1238	1017999.peg.930	1029861.peg.1839	1018002.peg.362	1076872.peg.1022	1029863.peg.155	1029862.peg.173	1076873.peg.1234	1076875.peg.1754	1029859.peg.732	1029858.peg.705	431182.peg.601	1076880.peg.2700	1076877.peg.2311	1029865.peg.1387	1076878.peg.1305	1029866.peg.574	1029867.peg.1538	945153.peg.322
28	28	1076881.peg.2071	1041535.peg.1547	430947.peg.2492	945154.peg.1735	1029864.peg.386	945155.peg.1487	1076870.peg.1795	1029860.peg.112	1041537.peg.720	1076871.peg.353	1017999.peg.1998	1029861.peg.184	1018002.peg.2274	1076872.peg.252	1029863.peg.1128	1029862.peg.1755	1076873.peg.1967	1076875.peg.956	1029859.peg.1397	1029858.peg.437	431182.peg.2496	1076880.peg.1754	1076877.peg.894	1029865.peg.43	1076878.peg.2046	1029866.peg.1356	1029867.peg.1973	945153.peg.1034
28	28	1076881.peg.1292	1041535.peg.1448	430947.peg.1450	945154.peg.356	1029864.peg.872	945155.peg.61	1076870.peg.1567	1029860.peg.1612	1041537.peg.1530	1076871.peg.1237	1017999.peg.929	1029861.peg.1840	1018002.peg.361	1076872.peg.1023	1029863.peg.156	1029862.peg.174	1076873.peg.1233	1076875.peg.1753	1029859.peg.733	1029858.peg.704	431182.peg.600	1076880.peg.2699	1076877.peg.2312	1029865.peg.1388	1076878.peg.1306	1029866.peg.573	1029867.peg.1539	945153.peg.323
28	28	1076881.peg.1294	1041535.peg.1446	430947.peg.1452	945154.peg.354	1029864.peg.870	945155.peg.59	1076870.peg.1569	1029860.peg.1610	1041537.peg.1528	1076871.peg.1235	1017999.peg.926	1029861.peg.1842	1018002.peg.359	1076872.peg.1025	1029863.peg.158	1029862.peg.176	1076873.peg.1231	1076875.peg.1751	1029859.peg.735	1029858.peg.702	431182.peg.598	1076880.peg.2697	1076877.peg.2314	1029865.peg.1390	1076878.peg.1308	1029866.peg.571	1029867.peg.1541	945153.peg.325
28	28	1076881.peg.1296	1041535.peg.1444	430947.peg.1454	945154.peg.352	1029864.peg.867	945155.peg.56	1076870.peg.1571	1029860.peg.1896	1041537.peg.1526	1076871.peg.1234	1017999.peg.925	1029861.peg.1843	1018002.peg.358	1076872.peg.1027	1029863.peg.160	1029862.peg.178	1076873.peg.1229	1076875.peg.1749	1029859.peg.737	1029858.peg.700	431182.peg.596	1076880.peg.2695	1076877.peg.2315	1029865.peg.1391	1076878.peg.1310	1029866.peg.570	1029867.peg.1543	945153.peg.327
28	28	1076881.peg.1297	1041535.peg.1443	430947.peg.1455	945154.peg.351	1029864.peg.866	945155.peg.55	1076870.peg.1572	1029860.peg.1895	1041537.peg.1525	1076871.peg.1233	1017999.peg.924	1029861.peg.1844	1018002.peg.357	1076872.peg.1028	1029863.peg.161	1029862.peg.179	1076873.peg.1228	1076875.peg.1748	1029859.peg.738	1029858.peg.699	431182.peg.595	1076880.peg.2694	1076877.peg.2316	1029865.peg.1392	1076878.peg.1311	1029866.peg.569	1029867.peg.1544	945153.peg.328
28	28	1076881.peg.1298	1041535.peg.1442	430947.peg.1456	945154.peg.350	1029864.peg.865	945155.peg.54	1076870.peg.1573	1029860.peg.1894	1041537.peg.1524	1076871.peg.1232	1017999.peg.923	1029861.peg.1845	1018002.peg.356	1076872.peg.1029	1029863.peg.162	1029862.peg.180	1076873.peg.1227	1076875.peg.1747	1029859.peg.739	1029858.peg.698	431182.peg.594	1076880.peg.2693	1076877.peg.2317	1029865.peg.1393	1076878.peg.1312	1029866.peg.568	1029867.peg.1545	945153.peg.329
28	28	1076881.peg.1299	1041535.peg.1441	430947.peg.1457	945154.peg.349	1029864.peg.864	945155.peg.53	1076870.peg.1574	1029860.peg.1893	1041537.peg.1523	1076871.peg.1231	1017999.peg.922	1029861.peg.1846	1018002.peg.355	1076872.peg.1030	1029863.peg.163	1029862.peg.181	1076873.peg.1226	1076875.peg.1746	1029859.peg.740	1029858.peg.697	431182.peg.593	1076880.peg.2692	1076877.peg.2318	1029865.peg.1394	1076878.peg.1313	1029866.peg.567	1029867.peg.1546	945153.peg.330
28	28	1076881.peg.1198	1041535.peg.608	430947.peg.1306	945154.peg.446	1029864.peg.1913	945155.peg.151	1076870.peg.1492	1029860.peg.164	1041537.peg.1622	1076871.peg.1319	1017999.peg.1011	1029861.peg.1582	1018002.peg.448	1076872.peg.940	1029863.peg.74	1029862.peg.93	1076873.peg.1316	1076875.peg.1839	1029859.peg.649	1029858.peg.788	431182.peg.721	1076880.peg.107	1076877.peg.2227	1029865.peg.1306	1076878.peg.1216	1029866.peg.658	1029867.peg.1453	945153.peg.236
28	28	1076881.peg.1390	1041535.peg.902	430947.peg.1555	945154.peg.253	1029864.peg.770	945155.peg.2178	1076870.peg.85	1029860.peg.1742	1041537.peg.1444	1076871.peg.1104	1017999.peg.833	1029861.peg.155	1018002.peg.264	1076872.peg.1127	1029863.peg.261	1029862.peg.281	1076873.peg.1128	1076875.peg.1671	1029859.peg.815	1029858.peg.621	431182.peg.442	1076880.peg.2558	1076877.peg.90	1029865.peg.802	1076878.peg.1397	1029866.peg.497	1029867.peg.582	945153.peg.404
28	28	1076881.peg.194	1041535.peg.84	430947.peg.287	945154.peg.1423	1029864.peg.1249	945155.peg.1178	1076870.peg.831	1029860.peg.1993	1041537.peg.369	1076871.peg.2283	1017999.peg.1216	1029861.peg.1556	1018002.peg.1915	1076872.peg.1996	1029863.peg.1493	1029862.peg.894	1076873.peg.281	1076875.peg.578	1029859.peg.132	1029858.peg.2119	431182.peg.1817	1076880.peg.1154	1076877.peg.1296	1029865.peg.1667	1076878.peg.179	1029866.peg.1062	1029867.peg.1106	945153.peg.1348
28	28	1076881.peg.245	1041535.peg.33	430947.peg.366	945154.peg.1371	1029864.peg.1197	945155.peg.1126	1076870.peg.779	1029860.peg.2207	1041537.peg.307	1076871.peg.2226	1017999.peg.594	1029861.peg.1557	1018002.peg.918	1076872.peg.1937	1029863.peg.1444	1029862.peg.963	1076873.peg.346	1076875.peg.524	1029859.peg.78	1029858.peg.2065	431182.peg.1735	1076880.peg.1057	1076877.peg.1355	1029865.peg.140	1076878.peg.256	1029866.peg.1633	1029867.peg.1045	945153.peg.1403
28	28	1076881.peg.244	1041535.peg.34	430947.peg.362	945154.peg.1372	1029864.peg.1198	945155.peg.1127	1076870.peg.780	1029860.peg.2208	1041537.peg.311	1076871.peg.2228	1017999.peg.592	1029861.peg.1559	1018002.peg.916	1076872.peg.1938	1029863.peg.1445	1029862.peg.962	1076873.peg.345	1076875.peg.525	1029859.peg.79	1029858.peg.2066	431182.peg.1737	1076880.peg.1059	1076877.peg.1353	1029865.peg.143	1076878.peg.254	1029866.peg.1631	1029867.peg.1047	945153.peg.1400
28	28	1076881.peg.241	1041535.peg.37	430947.peg.354	945154.peg.1379	1029864.peg.1205	945155.peg.1134	1076870.peg.786	1029860.peg.2244	1041537.peg.318	1076871.peg.2237	1017999.peg.583	1029861.peg.1568	1018002.peg.907	1076872.peg.1945	1029863.peg.1452	1029862.peg.955	1076873.peg.338	1076875.peg.531	1029859.peg.85	1029858.peg.2072	431182.peg.1746	1076880.peg.1068	1076877.peg.1344	1029865.peg.151	1076878.peg.230	1029866.peg.187	1029867.peg.1057	945153.peg.1393
28	28	1076881.peg.1392	1041535.peg.900	430947.peg.1557	945154.peg.251	1029864.peg.768	945155.peg.2176	1076870.peg.87	1029860.peg.1740	1041537.peg.1442	1076871.peg.1102	1017999.peg.831	1029861.peg.157	1018002.peg.262	1076872.peg.1129	1029863.peg.263	1029862.peg.283	1076873.peg.1126	1076875.peg.1667	1029859.peg.821	1029858.peg.617	431182.peg.440	1076880.peg.2556	1076877.peg.92	1029865.peg.804	1076878.peg.1399	1029866.peg.495	1029867.peg.584	945153.peg.406
28	28	1076881.peg.235	1041535.peg.43	430947.peg.349	945154.peg.1385	1029864.peg.1211	945155.peg.1140	1076870.peg.797	1029860.peg.312	1041537.peg.324	1076871.peg.2242	1017999.peg.578	1029861.peg.1573	1018002.peg.902	1076872.peg.1951	1029863.peg.1459	1029862.peg.946	1076873.peg.331	1076875.peg.540	1029859.peg.94	1029858.peg.2081	431182.peg.1752	1076880.peg.1075	1076877.peg.1339	1029865.peg.156	1076878.peg.220	1029866.peg.197	1029867.peg.1067	945153.peg.1387
28	28	1076881.peg.232	1041535.peg.46	430947.peg.346	945154.peg.1388	1029864.peg.1214	945155.peg.1143	1076870.peg.800	1029860.peg.315	1041537.peg.327	1076871.peg.2245	1017999.peg.575	1029861.peg.1576	1018002.peg.899	1076872.peg.1954	1029863.peg.1462	1029862.peg.943	1076873.peg.328	1076875.peg.543	1029859.peg.97	1029858.peg.2084	431182.peg.1755	1076880.peg.1078	1076877.peg.1336	1029865.peg.159	1076878.peg.217	1029866.peg.200	1029867.peg.1070	945153.peg.1384
28	28	1076881.peg.231	1041535.peg.47	430947.peg.345	945154.peg.1389	1029864.peg.1215	945155.peg.1144	1076870.peg.801	1029860.peg.316	1041537.peg.328	1076871.peg.2246	1017999.peg.574	1029861.peg.1577	1018002.peg.898	1076872.peg.1955	1029863.peg.1463	1029862.peg.942	1076873.peg.327	1076875.peg.544	1029859.peg.98	1029858.peg.2085	431182.peg.1756	1076880.peg.1079	1076877.peg.1335	1029865.peg.160	1076878.peg.216	1029866.peg.201	1029867.peg.1071	945153.peg.1383
28	28	1076881.peg.201	1041535.peg.77	430947.peg.294	945154.peg.1416	1029864.peg.1242	945155.peg.1171	1076870.peg.826	1029860.peg.1988	1041537.peg.362	1076871.peg.2276	1017999.peg.1209	1029861.peg.1549	1018002.peg.1908	1076872.peg.1979	1029863.peg.1488	1029862.peg.915	1076873.peg.300	1076875.peg.571	1029859.peg.125	1029858.peg.2112	431182.peg.1810	1076880.peg.1147	1076877.peg.1303	1029865.peg.1660	1076878.peg.185	1029866.peg.1056	1029867.peg.1100	945153.peg.1355
28	28	1076881.peg.1196	1041535.peg.606	430947.peg.1308	945154.peg.448	1029864.peg.1911	945155.peg.153	1076870.peg.1490	1029860.peg.162	1041537.peg.1624	1076871.peg.1321	1017999.peg.1013	1029861.peg.1584	1018002.peg.450	1076872.peg.938	1029863.peg.72	1029862.peg.91	1076873.peg.1318	1076875.peg.1841	1029859.peg.647	1029858.peg.790	431182.peg.719	1076880.peg.105	1076877.peg.2225	1029865.peg.1304	1076878.peg.1214	1029866.peg.660	1029867.peg.1451	945153.peg.234
28	28	1076881.peg.1193	1041535.peg.603	430947.peg.1311	945154.peg.451	1029864.peg.1908	945155.peg.156	1076870.peg.1488	1029860.peg.1137	1041537.peg.1627	1076871.peg.1324	1017999.peg.1016	1029861.peg.1587	1018002.peg.453	1076872.peg.1606	1029863.peg.727	1029862.peg.2044	1076873.peg.609	1076875.peg.1844	1029859.peg.644	1029858.peg.793	431182.peg.716	1076880.peg.102	1076877.peg.2222	1029865.peg.1301	1076878.peg.1213	1029866.peg.661	1029867.peg.1450	945153.peg.231
28	28	1076881.peg.1190	1041535.peg.600	430947.peg.1314	945154.peg.455	1029864.peg.1904	945155.peg.160	1076870.peg.1484	1029860.peg.1259	1041537.peg.1630	1076871.peg.1327	1017999.peg.1019	1029861.peg.1590	1018002.peg.456	1076872.peg.935	1029863.peg.69	1029862.peg.88	1076873.peg.1321	1076875.peg.1845	1029859.peg.643	1029858.peg.794	431182.peg.713	1076880.peg.99	1076877.peg.2219	1029865.peg.1298	1076878.peg.1210	1029866.peg.664	1029867.peg.1447	945153.peg.228
28	28	1076881.peg.1189	1041535.peg.599	430947.peg.1315	945154.peg.456	1029864.peg.1903	945155.peg.161	1076870.peg.626	1029860.peg.446	1041537.peg.1631	1076871.peg.1328	1017999.peg.1020	1029861.peg.1591	1018002.peg.457	1076872.peg.9	1029863.peg.1694	1029862.peg.694	1076873.peg.80	1076875.peg.1846	1029859.peg.642	1029858.peg.795	431182.peg.712	1076880.peg.98	1076877.peg.2218	1029865.peg.1297	1076878.peg.1209	1029866.peg.665	1029867.peg.1446	945153.peg.227
28	28	1076881.peg.1188	1041535.peg.598	430947.peg.1316	945154.peg.457	1029864.peg.1902	945155.peg.162	1076870.peg.1479	1029860.peg.1264	1041537.peg.1632	1076871.peg.1329	1017999.peg.1021	1029861.peg.1592	1018002.peg.458	1076872.peg.934	1029863.peg.68	1029862.peg.87	1076873.peg.1322	1076875.peg.1847	1029859.peg.641	1029858.peg.796	431182.peg.711	1076880.peg.97	1076877.peg.2217	1029865.peg.1296	1076878.peg.1208	1029866.peg.666	1029867.peg.1445	945153.peg.226
28	28	1076881.peg.1187	1041535.peg.597	430947.peg.1317	945154.peg.458	1029864.peg.1901	945155.peg.163	1076870.peg.1478	1029860.peg.1265	1041537.peg.1633	1076871.peg.1330	1017999.peg.1022	1029861.peg.1593	1018002.peg.459	1076872.peg.933	1029863.peg.67	1029862.peg.86	1076873.peg.1323	1076875.peg.1848	1029859.peg.640	1029858.peg.797	431182.peg.710	1076880.peg.96	1076877.peg.2216	1029865.peg.1295	1076878.peg.1207	1029866.peg.667	1029867.peg.1444	945153.peg.225
28	28	1076881.peg.1537	1041535.peg.753	430947.peg.1714	945154.peg.101	1029864.peg.620	945155.peg.2025	1076870.peg.1311	1029860.peg.1707	1041537.peg.1298	1076871.peg.957	1017999.peg.682	1029861.peg.1599	1018002.peg.114	1076872.peg.787	1029863.peg.1868	1029862.peg.1445	1076873.peg.1735	1076875.peg.1516	1029859.peg.1275	1029858.peg.222	431182.peg.289	1076880.peg.2405	1076877.peg.244	1029865.peg.956	1076878.peg.1532	1029866.peg.366	1029867.peg.714	945153.peg.536
28	28	1076881.peg.1142	1041535.peg.552	430947.peg.1379	945154.peg.501	1029864.peg.1858	945155.peg.206	1076870.peg.1401	1029860.peg.788	1041537.peg.1680	1076871.peg.1387	1017999.peg.1079	1029861.peg.16	1018002.peg.515	1076872.peg.880	1029863.peg.14	1029862.peg.30	1076873.peg.1377	1076875.peg.1892	1029859.peg.597	1029858.peg.840	431182.peg.654	1076880.peg.2	1076877.peg.2156	1029865.peg.1239	1076878.peg.1152	1029866.peg.721	1029867.peg.1393	945153.peg.178
28	28	1076881.peg.1396	1041535.peg.896	430947.peg.1561	945154.peg.247	1029864.peg.764	945155.peg.2172	1076870.peg.89	1029860.peg.1738	1041537.peg.1436	1076871.peg.1099	1017999.peg.828	1029861.peg.160	1018002.peg.259	1076872.peg.1131	1029863.peg.265	1029862.peg.286	1076873.peg.1124	1076875.peg.1659	1029859.peg.963	1029858.peg.307	431182.peg.437	1076880.peg.2553	1076877.peg.95	1029865.peg.807	1076878.peg.1402	1029866.peg.492	1029867.peg.587	945153.peg.410
28	28	1076881.peg.358	1041535.peg.1204	430947.peg.487	945154.peg.1236	1029864.peg.346	945155.peg.971	1076870.peg.668	1029860.peg.2073	1041537.peg.203	1076871.peg.2101	1017999.peg.139	1029861.peg.1528	1018002.peg.1033	1076872.peg.1792	1029863.peg.852	1029862.peg.2023	1076873.peg.485	1076875.peg.425	1029859.peg.1906	1029858.peg.1226	431182.peg.1582	1076880.peg.946	1076877.peg.1472	1029865.peg.237	1076878.peg.358	1029866.peg.1728	1029867.peg.1881	945153.peg.1500
28	28	1076881.peg.368	1041535.peg.1214	430947.peg.501	945154.peg.1226	1029864.peg.336	945155.peg.961	1076870.peg.660	1029860.peg.2064	1041537.peg.193	1076871.peg.2084	1017999.peg.155	1029861.peg.1503	1018002.peg.1050	1076872.peg.1785	1029863.peg.845	1029862.peg.2016	1076873.peg.492	1076875.peg.416	1029859.peg.1897	1029858.peg.1235	431182.peg.1570	1076880.peg.935	1076877.peg.1489	1029865.peg.220	1076878.peg.367	1029866.peg.1737	1029867.peg.1872	945153.peg.1510
28	28	1076881.peg.369	1041535.peg.1215	430947.peg.502	945154.peg.1225	1029864.peg.335	945155.peg.960	1076870.peg.659	1029860.peg.2063	1041537.peg.192	1076871.peg.2083	1017999.peg.156	1029861.peg.1504	1018002.peg.1051	1076872.peg.1784	1029863.peg.844	1029862.peg.2015	1076873.peg.493	1076875.peg.415	1029859.peg.1896	1029858.peg.1236	431182.peg.1569	1076880.peg.934	1076877.peg.1490	1029865.peg.219	1076878.peg.368	1029866.peg.1738	1029867.peg.1871	945153.peg.1511
28	28	1076881.peg.370	1041535.peg.1216	430947.peg.504	945154.peg.1224	1029864.peg.334	945155.peg.959	1076870.peg.658	1029860.peg.2062	1041537.peg.191	1076871.peg.2081	1017999.peg.158	1029861.peg.1506	1018002.peg.1053	1076872.peg.331	1029863.peg.1203	1029862.peg.1677	1076873.peg.2036	1076875.peg.414	1029859.peg.1895	1029858.peg.1237	431182.peg.1565	1076880.peg.929	1076877.peg.1492	1029865.peg.403	1076878.peg.369	1029866.peg.1739	1029867.peg.1870	945153.peg.1512
28	28	1076881.peg.371	1041535.peg.1217	430947.peg.505	945154.peg.1223	1029864.peg.333	945155.peg.958	1076870.peg.656	1029860.peg.2060	1041537.peg.190	1076871.peg.2080	1017999.peg.159	1029861.peg.1507	1018002.peg.1054	1076872.peg.333	1029863.peg.1204	1029862.peg.1675	1076873.peg.2038	1076875.peg.413	1029859.peg.1894	1029858.peg.1238	431182.peg.1564	1076880.peg.928	1076877.peg.1493	1029865.peg.402	1076878.peg.370	1029866.peg.1740	1029867.peg.1869	945153.peg.1513
28	28	1076881.peg.1386	1041535.peg.906	430947.peg.1551	945154.peg.257	1029864.peg.774	945155.peg.2182	1076870.peg.81	1029860.peg.1365	1041537.peg.1451	1076871.peg.1108	1017999.peg.837	1029861.peg.151	1018002.peg.268	1076872.peg.1119	1029863.peg.251	1029862.peg.273	1076873.peg.1135	1076875.peg.1675	1029859.peg.811	1029858.peg.625	431182.peg.446	1076880.peg.2562	1076877.peg.86	1029865.peg.798	1076878.peg.1393	1029866.peg.501	1029867.peg.578	945153.peg.400
28	28	1076881.peg.374	1041535.peg.1220	430947.peg.508	945154.peg.1220	1029864.peg.330	945155.peg.955	1076870.peg.653	1029860.peg.2057	1041537.peg.187	1076871.peg.2077	1017999.peg.162	1029861.peg.1510	1018002.peg.1057	1076872.peg.337	1029863.peg.1208	1029862.peg.1671	1076873.peg.2042	1076875.peg.410	1029859.peg.1891	1029858.peg.1241	431182.peg.1561	1076880.peg.925	1076877.peg.1496	1029865.peg.399	1076878.peg.373	1029866.peg.1743	1029867.peg.1865	945153.peg.1516
28	28	1076881.peg.375	1041535.peg.1221	430947.peg.509	945154.peg.1219	1029864.peg.329	945155.peg.954	1076870.peg.652	1029860.peg.2056	1041537.peg.186	1076871.peg.2076	1017999.peg.163	1029861.peg.1511	1018002.peg.1058	1076872.peg.338	1029863.peg.1209	1029862.peg.1670	1076873.peg.2043	1076875.peg.409	1029859.peg.1890	1029858.peg.1242	431182.peg.1560	1076880.peg.924	1076877.peg.1497	1029865.peg.398	1076878.peg.374	1029866.peg.1744	1029867.peg.1864	945153.peg.1517
28	28	1076881.peg.376	1041535.peg.1222	430947.peg.512	945154.peg.1215	1029864.peg.325	945155.peg.950	1076870.peg.650	1029860.peg.2053	1041537.peg.183	1076871.peg.2074	1017999.peg.165	1029861.peg.1513	1018002.peg.1060	1076872.peg.339	1029863.peg.1210	1029862.peg.1669	1076873.peg.2044	1076875.peg.408	1029859.peg.1889	1029858.peg.1243	431182.peg.1557	1076880.peg.921	1076877.peg.1499	1029865.peg.396	1076878.peg.375	1029866.peg.1745	1029867.peg.1863	945153.peg.1521
28	28	1076881.peg.1387	1041535.peg.905	430947.peg.1552	945154.peg.256	1029864.peg.773	945155.peg.2181	1076870.peg.82	1029860.peg.1745	1041537.peg.1450	1076871.peg.1107	1017999.peg.836	1029861.peg.152	1018002.peg.267	1076872.peg.1124	1029863.peg.258	1029862.peg.278	1076873.peg.1131	1076875.peg.1674	1029859.peg.812	1029858.peg.624	431182.peg.445	1076880.peg.2561	1076877.peg.87	1029865.peg.799	1076878.peg.1394	1029866.peg.500	1029867.peg.579	945153.peg.401
28	28	1076881.peg.383	1041535.peg.1229	430947.peg.524	945154.peg.1207	1029864.peg.317	945155.peg.942	1076870.peg.643	1029860.peg.1096	1041537.peg.175	1076871.peg.2067	1017999.peg.172	1029861.peg.1520	1018002.peg.1067	1076872.peg.344	1029863.peg.1216	1029862.peg.1664	1076873.peg.2049	1076875.peg.399	1029859.peg.1880	1029858.peg.1252	431182.peg.1540	1076880.peg.905	1076877.peg.1506	1029865.peg.389	1076878.peg.391	1029866.peg.1760	1029867.peg.1848	945153.peg.1527
28	28	1076881.peg.352	1041535.peg.1198	430947.peg.480	945154.peg.1242	1029864.peg.352	945155.peg.977	1076870.peg.677	1029860.peg.1091	1041537.peg.209	1076871.peg.2106	1017999.peg.133	1029861.peg.1522	1018002.peg.1028	1076872.peg.1799	1029863.peg.859	1029862.peg.2029	1076873.peg.477	1076875.peg.431	1029859.peg.1912	1029858.peg.1220	431182.peg.1587	1076880.peg.951	1076877.peg.1465	1029865.peg.243	1076878.peg.351	1029866.peg.1720	1029867.peg.1889	945153.peg.1494
28	28	1076881.peg.353	1041535.peg.1199	430947.peg.481	945154.peg.1241	1029864.peg.351	945155.peg.976	1076870.peg.676	1029860.peg.1090	1041537.peg.208	1076871.peg.2105	1017999.peg.134	1029861.peg.1523	1018002.peg.1029	1076872.peg.1798	1029863.peg.858	1029862.peg.2028	1076873.peg.478	1076875.peg.430	1029859.peg.1911	1029858.peg.1221	431182.peg.1586	1076880.peg.950	1076877.peg.1466	1029865.peg.242	1076878.peg.352	1029866.peg.1721	1029867.peg.1888	945153.peg.1495
28	28	1076881.peg.354	1041535.peg.1200	430947.peg.482	945154.peg.1240	1029864.peg.350	945155.peg.975	1076870.peg.674	1029860.peg.1089	1041537.peg.207	1076871.peg.2104	1017999.peg.135	1029861.peg.1524	1018002.peg.1030	1076872.peg.1796	1029863.peg.856	1029862.peg.2026	1076873.peg.481	1076875.peg.429	1029859.peg.1910	1029858.peg.1222	431182.peg.1585	1076880.peg.949	1076877.peg.1468	1029865.peg.240	1076878.peg.354	1029866.peg.1724	1029867.peg.1885	945153.peg.1496
28	28	1076881.peg.359	1041535.peg.1205	430947.peg.488	945154.peg.1235	1029864.peg.345	945155.peg.970	1076870.peg.667	1029860.peg.2072	1041537.peg.202	1076871.peg.2099	1017999.peg.141	1029861.peg.1530	1018002.peg.1035	1076872.peg.1791	1029863.peg.851	1029862.peg.2022	1076873.peg.486	1076875.peg.424	1029859.peg.1905	1029858.peg.1227	431182.peg.1580	1076880.peg.944	1076877.peg.1474	1029865.peg.235	1076878.peg.312	1029866.peg.1681	1029867.peg.996	945153.peg.1501
28	28	1076881.peg.361	1041535.peg.1207	430947.peg.489	945154.peg.1233	1029864.peg.343	945155.peg.968	1076870.peg.663	1029860.peg.2069	1041537.peg.200	1076871.peg.2097	1017999.peg.142	1029861.peg.1532	1018002.peg.1037	1076872.peg.1789	1029863.peg.849	1029862.peg.2020	1076873.peg.488	1076875.peg.422	1029859.peg.1903	1029858.peg.1229	431182.peg.1579	1076880.peg.943	1076877.peg.1476	1029865.peg.233	1076878.peg.360	1029866.peg.1730	1029867.peg.1879	945153.peg.1503
28	28	1076881.peg.208	1041535.peg.70	430947.peg.309	945154.peg.1409	1029864.peg.1235	945155.peg.1164	1076870.peg.820	1029860.peg.741	1041537.peg.355	1076871.peg.2266	1017999.peg.1199	1029861.peg.1539	1018002.peg.1898	1076872.peg.1973	1029863.peg.1482	1029862.peg.922	1076873.peg.307	1076875.peg.563	1029859.peg.117	1029858.peg.2104	431182.peg.1782	1076880.peg.1104	1076877.peg.1314	1029865.peg.1650	1076878.peg.193	1029866.peg.1048	1029867.peg.1093	945153.peg.1362
28	28	1076881.peg.1389	1041535.peg.903	430947.peg.1554	945154.peg.254	1029864.peg.771	945155.peg.2179	1076870.peg.84	1029860.peg.1743	1041537.peg.1445	1076871.peg.1105	1017999.peg.834	1029861.peg.154	1018002.peg.265	1076872.peg.1126	1029863.peg.260	1029862.peg.280	1076873.peg.1129	1076875.peg.1672	1029859.peg.814	1029858.peg.622	431182.peg.443	1076880.peg.2559	1076877.peg.89	1029865.peg.801	1076878.peg.1396	1029866.peg.498	1029867.peg.581	945153.peg.403
28	28	1076881.peg.207	1041535.peg.71	430947.peg.308	945154.peg.1410	1029864.peg.1236	945155.peg.1165	1076870.peg.821	1029860.peg.1983	1041537.peg.356	1076871.peg.2267	1017999.peg.1200	1029861.peg.1540	1018002.peg.1899	1076872.peg.1974	1029863.peg.1483	1029862.peg.921	1076873.peg.306	1076875.peg.564	1029859.peg.118	1029858.peg.2105	431182.peg.1783	1076880.peg.1105	1076877.peg.1313	1029865.peg.1651	1076878.peg.192	1029866.peg.1049	1029867.peg.1094	945153.peg.1361
28	28	1076881.peg.206	1041535.peg.72	430947.peg.307	945154.peg.1411	1029864.peg.1237	945155.peg.1166	1076870.peg.822	1029860.peg.1984	1041537.peg.357	1076871.peg.2268	1017999.peg.1201	1029861.peg.1541	1018002.peg.1900	1076872.peg.1975	1029863.peg.1484	1029862.peg.919	1076873.peg.304	1076875.peg.565	1029859.peg.119	1029858.peg.2106	431182.peg.1784	1076880.peg.1106	1076877.peg.1311	1029865.peg.1652	1076878.peg.191	1029866.peg.1050	1029867.peg.1095	945153.peg.1360
28	28	1076881.peg.204	1041535.peg.74	430947.peg.306	945154.peg.1413	1029864.peg.1239	945155.peg.1168	1076870.peg.824	1029860.peg.1986	1041537.peg.359	1076871.peg.2269	1017999.peg.1202	1029861.peg.1542	1018002.peg.1901	1076872.peg.1977	1029863.peg.1486	1029862.peg.917	1076873.peg.302	1076875.peg.566	1029859.peg.120	1029858.peg.2107	431182.peg.1785	1076880.peg.1112	1076877.peg.1310	1029865.peg.1653	1076878.peg.189	1029866.peg.1052	1029867.peg.1097	945153.peg.1358
28	28	1076881.peg.1473	1041535.peg.818	430947.peg.1636	945154.peg.162	1029864.peg.680	945155.peg.2086	1076870.peg.161	1029860.peg.1230	1041537.peg.1364	1076871.peg.1028	1017999.peg.754	1029861.peg.1674	1018002.peg.187	1076872.peg.1202	1029863.peg.334	1029862.peg.358	1076873.peg.1053	1076875.peg.1594	1029859.peg.1195	1029858.peg.857	431182.peg.366	1076880.peg.2482	1076877.peg.170	1029865.peg.880	1076878.peg.1478	1029866.peg.418	1029867.peg.662	945153.peg.484
28	28	1076881.peg.1492	1041535.peg.799	430947.peg.1670	945154.peg.147	1029864.peg.665	945155.peg.2071	1076870.peg.185	1029860.peg.2175	1041537.peg.1352	1076871.peg.1001	1017999.peg.728	1029861.peg.1647	1018002.peg.161	1076872.peg.1223	1029863.peg.358	1029862.peg.382	1076873.peg.1031	1076875.peg.1576	1029859.peg.1213	1029858.peg.874	431182.peg.332	1076880.peg.2448	1076877.peg.196	1029865.peg.908	1076878.peg.1491	1029866.peg.405	1029867.peg.675	945153.peg.498
28	28	1076881.peg.1488	1041535.peg.803	430947.peg.1669	945154.peg.148	1029864.peg.666	945155.peg.2072	1076870.peg.184	1029860.peg.2174	1041537.peg.1353	1076871.peg.1002	1017999.peg.729	1029861.peg.1648	1018002.peg.162	1076872.peg.1222	1029863.peg.357	1029862.peg.381	1076873.peg.1032	1076875.peg.1579	1029859.peg.1211	1029858.peg.872	431182.peg.333	1076880.peg.2449	1076877.peg.195	1029865.peg.907	1076878.peg.1490	1029866.peg.406	1029867.peg.674	945153.peg.497
28	28	1076881.peg.130	1041535.peg.148	430947.peg.1667	945154.peg.1485	1029864.peg.1312	945155.peg.1241	1076870.peg.892	1029860.peg.209	1041537.peg.436	1076871.peg.1005	1017999.peg.731	1029861.peg.1650	1018002.peg.164	1076872.peg.2075	1029863.peg.1577	1029862.peg.814	1076873.peg.197	1076875.peg.661	1029859.peg.564	1029858.peg.2194	431182.peg.335	1076880.peg.2451	1076877.peg.193	1029865.peg.905	1076878.peg.127	1029866.peg.1112	1029867.peg.1155	945153.peg.1290
28	28	1076881.peg.129	1041535.peg.149	430947.peg.1666	945154.peg.1486	1029864.peg.1313	945155.peg.1242	1076870.peg.893	1029860.peg.210	1041537.peg.437	1076871.peg.1006	1017999.peg.732	1029861.peg.1651	1018002.peg.165	1076872.peg.2076	1029863.peg.1578	1029862.peg.813	1076873.peg.196	1076875.peg.660	1029859.peg.563	1029858.peg.2193	431182.peg.336	1076880.peg.2452	1076877.peg.192	1029865.peg.904	1076878.peg.126	1029866.peg.1113	1029867.peg.1156	945153.peg.1289
28	28	1076881.peg.128	1041535.peg.150	430947.peg.1665	945154.peg.1487	1029864.peg.1314	945155.peg.1243	1076870.peg.894	1029860.peg.211	1041537.peg.438	1076871.peg.1007	1017999.peg.733	1029861.peg.1652	1018002.peg.166	1076872.peg.2077	1029863.peg.1579	1029862.peg.812	1076873.peg.195	1076875.peg.659	1029859.peg.562	1029858.peg.2192	431182.peg.337	1076880.peg.2453	1076877.peg.191	1029865.peg.903	1076878.peg.125	1029866.peg.1114	1029867.peg.1157	945153.peg.1288
28	28	1076881.peg.1481	1041535.peg.810	430947.peg.1656	945154.peg.154	1029864.peg.672	945155.peg.2078	1076870.peg.177	1029860.peg.271	1041537.peg.1357	1076871.peg.1015	1017999.peg.741	1029861.peg.1660	1018002.peg.174	1076872.peg.1212	1029863.peg.346	1029862.peg.370	1076873.peg.1042	1076875.peg.1586	1029859.peg.1203	1029858.peg.865	431182.peg.347	1076880.peg.2463	1076877.peg.183	1029865.peg.895	1076878.peg.1486	1029866.peg.410	1029867.peg.670	945153.peg.492
28	28	1076881.peg.1479	1041535.peg.812	430947.peg.1653	945154.peg.156	1029864.peg.674	945155.peg.2080	1076870.peg.174	1029860.peg.269	1041537.peg.1358	1076871.peg.1018	1017999.peg.744	1029861.peg.1664	1018002.peg.177	1076872.peg.1210	1029863.peg.344	1029862.peg.368	1076873.peg.1044	1076875.peg.1587	1029859.peg.1202	1029858.peg.864	431182.peg.349	1076880.peg.2465	1076877.peg.180	1029865.peg.892	1076878.peg.1485	1029866.peg.411	1029867.peg.669	945153.peg.490
28	28	1076881.peg.1477	1041535.peg.814	430947.peg.1641	945154.peg.158	1029864.peg.676	945155.peg.2082	1076870.peg.165	1029860.peg.1234	1041537.peg.1360	1076871.peg.1023	1017999.peg.749	1029861.peg.1669	1018002.peg.182	1076872.peg.1207	1029863.peg.340	1029862.peg.364	1076873.peg.1048	1076875.peg.1590	1029859.peg.1199	1029858.peg.861	431182.peg.361	1076880.peg.2477	1076877.peg.175	1029865.peg.885	1076878.peg.1482	1029866.peg.414	1029867.peg.666	945153.peg.488
28	28	1076881.peg.2098	1041535.peg.1520	430947.peg.2514	945154.peg.1717	1029864.peg.496	945155.peg.1469	1076870.peg.1777	1029860.peg.1122	1041537.peg.688	1076871.peg.331	1017999.peg.1980	1029861.peg.167	1018002.peg.2291	1076872.peg.132	1029863.peg.1008	1029862.peg.1874	1076873.peg.1849	1076875.peg.930	1029859.peg.299	1029858.peg.493	431182.peg.2464	1076880.peg.1725	1076877.peg.911	1029865.peg.26	1076878.peg.2066	1029866.peg.1336	1029867.peg.8	945153.peg.1071
28	28	1076881.peg.1475	1041535.peg.816	430947.peg.1638	945154.peg.160	1029864.peg.678	945155.peg.2084	1076870.peg.163	1029860.peg.1232	1041537.peg.1362	1076871.peg.1026	1017999.peg.752	1029861.peg.1672	1018002.peg.185	1076872.peg.1204	1029863.peg.336	1029862.peg.360	1076873.peg.1051	1076875.peg.1592	1029859.peg.1197	1029858.peg.859	431182.peg.364	1076880.peg.2480	1076877.peg.172	1029865.peg.882	1076878.peg.1480	1029866.peg.416	1029867.peg.664	945153.peg.486
28	28	1076881.peg.1474	1041535.peg.817	430947.peg.1637	945154.peg.161	1029864.peg.679	945155.peg.2085	1076870.peg.162	1029860.peg.1231	1041537.peg.1363	1076871.peg.1027	1017999.peg.753	1029861.peg.1673	1018002.peg.186	1076872.peg.1203	1029863.peg.335	1029862.peg.359	1076873.peg.1052	1076875.peg.1593	1029859.peg.1196	1029858.peg.858	431182.peg.365	1076880.peg.2481	1076877.peg.171	1029865.peg.881	1076878.peg.1479	1029866.peg.417	1029867.peg.663	945153.peg.485
28	28	1076881.peg.1472	1041535.peg.819	430947.peg.1635	945154.peg.163	1029864.peg.681	945155.peg.2087	1076870.peg.160	1029860.peg.1229	1041537.peg.1365	1076871.peg.1029	1017999.peg.755	1029861.peg.1675	1018002.peg.188	1076872.peg.1201	1029863.peg.333	1029862.peg.357	1076873.peg.1054	1076875.peg.1595	1029859.peg.1194	1029858.peg.856	431182.peg.367	1076880.peg.2483	1076877.peg.169	1029865.peg.879	1076878.peg.1477	1029866.peg.419	1029867.peg.661	945153.peg.483
28	28	1076881.peg.1471	1041535.peg.820	430947.peg.1634	945154.peg.164	1029864.peg.682	945155.peg.2088	1076870.peg.159	1029860.peg.1228	1041537.peg.1366	1076871.peg.1030	1017999.peg.756	1029861.peg.1676	1018002.peg.189	1076872.peg.1200	1029863.peg.332	1029862.peg.356	1076873.peg.1055	1076875.peg.1596	1029859.peg.1193	1029858.peg.855	431182.peg.368	1076880.peg.2484	1076877.peg.168	1029865.peg.878	1076878.peg.1476	1029866.peg.420	1029867.peg.660	945153.peg.482
28	28	1076881.peg.1470	1041535.peg.821	430947.peg.1633	945154.peg.165	1029864.peg.683	945155.peg.2089	1076870.peg.158	1029860.peg.1227	1041537.peg.1367	1076871.peg.1031	1017999.peg.757	1029861.peg.1677	1018002.peg.190	1076872.peg.1199	1029863.peg.331	1029862.peg.355	1076873.peg.1056	1076875.peg.1597	1029859.peg.1192	1029858.peg.854	431182.peg.369	1076880.peg.2485	1076877.peg.167	1029865.peg.877	1076878.peg.1475	1029866.peg.421	1029867.peg.659	945153.peg.481
28	28	1076881.peg.1468	1041535.peg.823	430947.peg.1631	945154.peg.167	1029864.peg.685	945155.peg.2091	1076870.peg.154	1029860.peg.1224	1041537.peg.1370	1076871.peg.1033	1017999.peg.760	1029861.peg.1679	1018002.peg.192	1076872.peg.1197	1029863.peg.328	1029862.peg.352	1076873.peg.1059	1076875.peg.1599	1029859.peg.1189	1029858.peg.365	431182.peg.372	1076880.peg.2488	1076877.peg.165	1029865.peg.874	1076878.peg.1473	1029866.peg.423	1029867.peg.657	945153.peg.479
28	28	1076881.peg.1467	1041535.peg.824	430947.peg.1630	945154.peg.168	1029864.peg.686	945155.peg.2092	1076870.peg.153	1029860.peg.1223	1041537.peg.1371	1076871.peg.1034	1017999.peg.761	1029861.peg.1680	1018002.peg.193	1076872.peg.1196	1029863.peg.327	1029862.peg.351	1076873.peg.1060	1076875.peg.1600	1029859.peg.1188	1029858.peg.364	431182.peg.373	1076880.peg.2489	1076877.peg.164	1029865.peg.873	1076878.peg.1472	1029866.peg.424	1029867.peg.656	945153.peg.478
28	28	1076881.peg.1466	1041535.peg.825	430947.peg.1629	945154.peg.169	1029864.peg.687	945155.peg.2093	1076870.peg.151	1029860.peg.595	1041537.peg.1372	1076871.peg.1035	1017999.peg.762	1029861.peg.1681	1018002.peg.194	1076872.peg.1194	1029863.peg.326	1029862.peg.349	1076873.peg.1062	1076875.peg.1601	1029859.peg.1187	1029858.peg.363	431182.peg.374	1076880.peg.2490	1076877.peg.163	1029865.peg.872	1076878.peg.1471	1029866.peg.425	1029867.peg.655	945153.peg.477
28	28	1076881.peg.1463	1041535.peg.828	430947.peg.1628	945154.peg.172	1029864.peg.690	945155.peg.2096	1076870.peg.150	1029860.peg.593	1041537.peg.1375	1076871.peg.1036	1017999.peg.763	1029861.peg.1682	1018002.peg.195	1076872.peg.1193	1029863.peg.325	1029862.peg.348	1076873.peg.1063	1076875.peg.1602	1029859.peg.1186	1029858.peg.362	431182.peg.375	1076880.peg.2491	1076877.peg.162	1029865.peg.871	1076878.peg.1469	1029866.peg.427	1029867.peg.653	945153.peg.474
28	28	1076881.peg.1462	1041535.peg.829	430947.peg.1627	945154.peg.173	1029864.peg.691	945155.peg.2097	1076870.peg.149	1029860.peg.592	1041537.peg.1376	1076871.peg.1037	1017999.peg.764	1029861.peg.1683	1018002.peg.196	1076872.peg.1192	1029863.peg.324	1029862.peg.347	1076873.peg.1064	1076875.peg.1603	1029859.peg.1185	1029858.peg.361	431182.peg.376	1076880.peg.2492	1076877.peg.161	1029865.peg.870	1076878.peg.1468	1029866.peg.428	1029867.peg.652	945153.peg.473
28	28	1076881.peg.1461	1041535.peg.830	430947.peg.1625	945154.peg.174	1029864.peg.692	945155.peg.2098	1076870.peg.145	1029860.peg.589	1041537.peg.1377	1076871.peg.1039	1017999.peg.766	1029861.peg.1685	1018002.peg.198	1076872.peg.1190	1029863.peg.322	1029862.peg.345	1076873.peg.1066	1076875.peg.1604	1029859.peg.1184	1029858.peg.360	431182.peg.378	1076880.peg.2494	1076877.peg.159	1029865.peg.868	1076878.peg.1467	1029866.peg.429	1029867.peg.651	945153.peg.472
28	28	1076881.peg.1460	1041535.peg.831	430947.peg.1622	945154.peg.175	1029864.peg.693	945155.peg.2099	1076870.peg.144	1029860.peg.588	1041537.peg.1378	1076871.peg.1042	1017999.peg.769	1029861.peg.1688	1018002.peg.201	1076872.peg.1189	1029863.peg.321	1029862.peg.344	1076873.peg.1067	1076875.peg.1605	1029859.peg.1183	1029858.peg.359	431182.peg.379	1076880.peg.2495	1076877.peg.156	1029865.peg.865	1076878.peg.1466	1029866.peg.430	1029867.peg.650	945153.peg.471
28	28	1076881.peg.2096	1041535.peg.1522	430947.peg.2512	945154.peg.1719	1029864.peg.498	945155.peg.1471	1076870.peg.1782	1029860.peg.1053	1041537.peg.690	1076871.peg.333	1017999.peg.1982	1029861.peg.169	1018002.peg.2289	1076872.peg.227	1029863.peg.1103	1029862.peg.1779	1076873.peg.1943	1076875.peg.932	1029859.peg.301	1029858.peg.491	431182.peg.2466	1076880.peg.1727	1076877.peg.909	1029865.peg.28	1076878.peg.2065	1029866.peg.1337	1029867.peg.7	945153.peg.1069
28	28	1076881.peg.1458	1041535.peg.833	430947.peg.1620	945154.peg.177	1029864.peg.695	945155.peg.2101	1076870.peg.141	1029860.peg.1974	1041537.peg.1380	1076871.peg.1044	1017999.peg.771	1029861.peg.1690	1018002.peg.203	1076872.peg.1188	1029863.peg.320	1029862.peg.343	1076873.peg.1068	1076875.peg.1607	1029859.peg.1181	1029858.peg.357	431182.peg.381	1076880.peg.2497	1076877.peg.154	1029865.peg.863	1076878.peg.1464	1029866.peg.432	1029867.peg.648	945153.peg.469
28	28	1076881.peg.1535	1041535.peg.755	430947.peg.1708	945154.peg.103	1029864.peg.622	945155.peg.2027	1076870.peg.258	1029860.peg.1906	1041537.peg.1300	1076871.peg.960	1017999.peg.685	1029861.peg.1603	1018002.peg.118	1076872.peg.1289	1029863.peg.425	1029862.peg.444	1076873.peg.969	1076875.peg.1518	1029859.peg.1273	1029858.peg.224	431182.peg.294	1076880.peg.2410	1076877.peg.240	1029865.peg.952	1076878.peg.1530	1029866.peg.368	1029867.peg.712	945153.peg.535
28	28	1076881.peg.1533	1041535.peg.757	430947.peg.1707	945154.peg.109	1029864.peg.628	945155.peg.2033	1076870.peg.1315	1029860.peg.1703	1041537.peg.1302	1076871.peg.961	1017999.peg.686	1029861.peg.1604	1018002.peg.119	1076872.peg.789	1029863.peg.1866	1029862.peg.1447	1076873.peg.1737	1076875.peg.1521	1029859.peg.1270	1029858.peg.227	431182.peg.295	1076880.peg.2411	1076877.peg.239	1029865.peg.951	1076878.peg.1529	1029866.peg.369	1029867.peg.711	945153.peg.533
28	28	1076881.peg.1531	1041535.peg.759	430947.peg.1705	945154.peg.111	1029864.peg.630	945155.peg.2035	1076870.peg.1316	1029860.peg.1702	1041537.peg.1304	1076871.peg.963	1017999.peg.688	1029861.peg.1606	1018002.peg.121	1076872.peg.792	1029863.peg.1863	1029862.peg.1450	1076873.peg.1740	1076875.peg.1523	1029859.peg.1268	1029858.peg.229	431182.peg.297	1076880.peg.2413	1076877.peg.237	1029865.peg.949	1076878.peg.1527	1029866.peg.371	1029867.peg.709	945153.peg.531
28	28	1076881.peg.1398	1041535.peg.894	430947.peg.1566	945154.peg.245	1029864.peg.762	945155.peg.2170	1076870.peg.94	1029860.peg.1732	1041537.peg.1434	1076871.peg.1098	1017999.peg.827	1029861.peg.161	1018002.peg.258	1076872.peg.1137	1029863.peg.270	1029862.peg.291	1076873.peg.1119	1076875.peg.1658	1029859.peg.962	1029858.peg.308	431182.peg.432	1076880.peg.2548	1076877.peg.96	1029865.peg.808	1076878.peg.1405	1029866.peg.489	1029867.peg.590	945153.peg.412
28	28	1076881.peg.1399	1041535.peg.893	430947.peg.1567	945154.peg.244	1029864.peg.761	945155.peg.2169	1076870.peg.95	1029860.peg.1731	1041537.peg.1433	1076871.peg.1097	1017999.peg.826	1029861.peg.162	1018002.peg.257	1076872.peg.1138	1029863.peg.271	1029862.peg.293	1076873.peg.1118	1076875.peg.1657	1029859.peg.961	1029858.peg.309	431182.peg.431	1076880.peg.2547	1076877.peg.97	1029865.peg.809	1076878.peg.1406	1029866.peg.488	1029867.peg.591	945153.peg.413
28	28	1076881.peg.1515	1041535.peg.775	430947.peg.1688	945154.peg.127	1029864.peg.646	945155.peg.2051	1076870.peg.1333	1029860.peg.385	1041537.peg.1324	1076871.peg.978	1017999.peg.704	1029861.peg.1623	1018002.peg.137	1076872.peg.811	1029863.peg.1845	1029862.peg.1469	1076873.peg.1759	1076875.peg.1541	1029859.peg.1249	1029858.peg.965	431182.peg.313	1076880.peg.2429	1076877.peg.221	1029865.peg.933	1076878.peg.1514	1029866.peg.384	1029867.peg.696	945153.peg.517
28	28	1076881.peg.1512	1041535.peg.778	430947.peg.1685	945154.peg.130	1029864.peg.649	945155.peg.2054	1076870.peg.1337	1029860.peg.389	1041537.peg.1327	1076871.peg.981	1017999.peg.707	1029861.peg.1626	1018002.peg.140	1076872.peg.813	1029863.peg.1843	1029862.peg.1471	1076873.peg.1761	1076875.peg.1545	1029859.peg.1245	1029858.peg.969	431182.peg.316	1076880.peg.2432	1076877.peg.218	1029865.peg.930	1076878.peg.1513	1029866.peg.385	1029867.peg.695	945153.peg.514
28	28	1076881.peg.1511	1041535.peg.779	430947.peg.1684	945154.peg.131	1029864.peg.650	945155.peg.2055	1076870.peg.1338	1029860.peg.390	1041537.peg.1328	1076871.peg.982	1017999.peg.708	1029861.peg.1627	1018002.peg.141	1076872.peg.814	1029863.peg.1842	1029862.peg.1472	1076873.peg.1762	1076875.peg.1546	1029859.peg.1244	1029858.peg.970	431182.peg.317	1076880.peg.2433	1076877.peg.217	1029865.peg.929	1076878.peg.1512	1029866.peg.386	1029867.peg.694	945153.peg.513
28	28	1076881.peg.1510	1041535.peg.780	430947.peg.1683	945154.peg.132	1029864.peg.651	945155.peg.2056	1076870.peg.1341	1029860.peg.393	1041537.peg.1329	1076871.peg.983	1017999.peg.709	1029861.peg.1628	1018002.peg.142	1076872.peg.817	1029863.peg.1839	1029862.peg.1475	1076873.peg.1765	1076875.peg.1547	1029859.peg.1243	1029858.peg.971	431182.peg.318	1076880.peg.2434	1076877.peg.216	1029865.peg.928	1076878.peg.1511	1029866.peg.387	1029867.peg.693	945153.peg.512
[truncated: 7,860 more rows]

## Sheet: B
Supplementary Table S3B: Bidirectional blastp analysis using proteinortho to identify orthologous coding sequences (CDS) in 28 corynebacterial genomes (strict threshold settings: (≥50% protein identity and ≥75% sequence coverage)
[truncated: 12,290 more rows]
