# Supplementary material for: Species- and strain-level diversity of Corynebacteria isolated from human facial skin
Source: BMC Microbiol. 2023 Nov 28;23:366. doi: 10.1186/s12866-023-03129-9 (PMC10683109; doi:10.1186/s12866-023-03129-9)
Supplement: Supplementary file 8 — Supplementary Material 8 [file 12866_2023_3129_MOESM8_ESM.xlsx]

## Sheet: A
Table S4A: C. borealis-specific genes and their predicted functions
Locus tag	Annotation RAST	Annotation eggNOG-Mapper
945154.peg.1018	hypothetical protein	hypothetical protein
945154.peg.102	COG1528: Ferritin-like protein	hypothetical protein
945154.peg.1022	hypothetical protein	hypothetical protein
945154.peg.1028	hypothetical protein	hypothetical protein
945154.peg.1032	Chromate transport protein ChrA	COG2059 Chromate transport protein ChrA
945154.peg.1038	hypothetical protein	hypothetical protein
945154.peg.1041	hypothetical protein	Phage integrase family
945154.peg.1047	Transcriptional regulator, AcrR family	transcriptional regulator
945154.peg.1048	hypothetical protein	Uncharacterised MFS-type transporter YbfB
945154.peg.1052	hypothetical protein	hypothetical protein
945154.peg.108	hypothetical protein	hypothetical protein
945154.peg.1081	hypothetical protein	hypothetical protein
945154.peg.1111	hypothetical protein	hypothetical protein
945154.peg.1113	hypothetical protein	hypothetical protein
945154.peg.1117	hypothetical protein	hypothetical protein
945154.peg.1118	hypothetical protein	hypothetical protein
945154.peg.1119	hypothetical protein	hypothetical protein
945154.peg.1120	putative secreted protein	hypothetical protein
945154.peg.1123	hypothetical protein	hypothetical protein
945154.peg.1124	Type II restriction enzyme, methylase subunits	Type II restriction enzyme, methylase subunits
945154.peg.1125	hypothetical protein	hypothetical protein
945154.peg.1127	Type II restriction enzyme, methylase subunits	Type II restriction enzyme, methylase
945154.peg.1128	Type II restriction enzyme, methylase subunits	hypothetical protein
945154.peg.1130	hypothetical protein	hypothetical protein
945154.peg.1133	hypothetical protein	hypothetical protein
945154.peg.1134	hypothetical protein	DNA polymerase III, epsilon subunit
945154.peg.1136	hypothetical protein	hypothetical protein
945154.peg.1139	hypothetical protein	hypothetical protein
945154.peg.1166	hypothetical protein	hypothetical protein
945154.peg.1193	hypothetical protein	Toxic component of a toxin-antitoxin (TA) module. An RNase
945154.peg.1194	hypothetical protein	SpoVT / AbrB like domain
945154.peg.1202	hypothetical protein	hypothetical protein
945154.peg.1213	hypothetical protein	stress-responsive transcriptional regulator
945154.peg.1214	hypothetical protein	stress-responsive transcriptional regulator
945154.peg.1238	hypothetical protein	hypothetical protein
945154.peg.1248	Mobile element protein	Transposase and inactivated derivatives
945154.peg.1251	Mobile element protein	Transposase and inactivated derivatives
945154.peg.1259	Siderophore-interacting protein	Siderophore-interacting protein
945154.peg.1294	Hypothetical NagD-like phosphatase, Actinobacterial subfamily	Belongs to the HAD-like hydrolase superfamily
945154.peg.1295	hypothetical protein	hypothetical protein
945154.peg.1300	hypothetical protein	hypothetical protein
945154.peg.1307	hypothetical protein	hypothetical protein
945154.peg.1326	hypothetical protein	HNH endonuclease domain protein
945154.peg.1331	hypothetical protein	hypothetical protein
945154.peg.1332	hypothetical protein	hypothetical protein
945154.peg.1333	hypothetical protein	hypothetical protein
945154.peg.1334	hypothetical protein	hypothetical protein
945154.peg.1336	hypothetical protein	hypothetical protein
945154.peg.1337	hypothetical protein	hypothetical protein
945154.peg.1338	hypothetical protein	hypothetical protein
945154.peg.1339	hypothetical protein	hypothetical protein
945154.peg.1340	hypothetical protein	Tubulin like
945154.peg.1341	hypothetical protein	hypothetical protein
945154.peg.1342	hypothetical protein	hypothetical protein
945154.peg.1346	hypothetical protein	hypothetical protein
945154.peg.1348	hypothetical protein	hypothetical protein
945154.peg.1349	hypothetical protein	hypothetical protein
945154.peg.1350	Aldehyde dehydrogenase (EC 1.2.1.3)	hypothetical protein
945154.peg.1351	hypothetical protein	hypothetical protein
945154.peg.1354	hypothetical protein	hypothetical protein
945154.peg.1355	hypothetical protein	hypothetical protein
945154.peg.1422	hypothetical protein	hypothetical protein
945154.peg.1429	hypothetical protein	Domain of unknown function (DUF4352)
945154.peg.1431	hypothetical protein	hypothetical protein
945154.peg.1433	hypothetical protein	HNH endonuclease domain protein
945154.peg.1445	Membrane protein Rv3632, enhances catalytic activity of PpgS	Uncharacterized conserved protein (DUF2304)
945154.peg.146	Sodium:alanine symporter family protein	alanine symporter
945154.peg.1472	hypothetical protein	hypothetical protein
945154.peg.1474	hypothetical protein	HNH endonuclease domain protein
945154.peg.1497	hypothetical protein	hypothetical protein
945154.peg.1512	hypothetical protein	hypothetical protein
945154.peg.1524	hypothetical protein	hypothetical protein
945154.peg.1533	hypothetical protein	hypothetical protein
945154.peg.154	SSU ribosomal protein S16p	Belongs to the bacterial ribosomal protein bS16 family
945154.peg.155	hypothetical protein	hypothetical protein
945154.peg.1591	ABC transporter, ATP-binding protein (cluster 1, maltose/g3p/polyamine/iron); ABC transporter, ATP-binding protein (cluster 10, nitrate/sulfonate/bicarbonate)	COG1116 ABC-type nitrate sulfonate bicarbonate transport system, ATPase component
945154.peg.1592	hypothetical protein	NMT1-like family
945154.peg.1593	ABC transporter, permease protein (cluster 10, nitrate/sulfonate/bicarbonate)	ABC-type nitrate sulfonate bicarbonate transport system, permease component
945154.peg.1603	hypothetical protein	hypothetical protein
945154.peg.1614	hypothetical protein	hypothetical protein
945154.peg.1689	hypothetical protein	hypothetical protein
945154.peg.1697	hypothetical protein	hypothetical protein
945154.peg.1698	FIG054872: Sortase-like protein	Sortase (surface protein transpeptidase)
945154.peg.1699	FIG054872: Sortase-like protein	Sortase (surface protein transpeptidase)
945154.peg.1729	hypothetical protein	Glycosyltransferase family 87
945154.peg.1765	hypothetical protein	hypothetical protein
945154.peg.1767	hypothetical protein	domain protein
945154.peg.1795	hypothetical protein	hypothetical protein
945154.peg.1811	hypothetical protein	hypothetical protein
945154.peg.182	hypothetical protein	hypothetical protein
945154.peg.1836	hypothetical protein	hypothetical protein
945154.peg.1861	hypothetical protein	hypothetical protein
945154.peg.1862	oligopeptide transporter	iron-nicotianamine transmembrane transporter activity
945154.peg.1863	Oligopeptide transporter, OPT family	OPT oligopeptide transporter protein
945154.peg.1868	hypothetical protein	hypothetical protein
945154.peg.1882	hypothetical protein	hypothetical protein
945154.peg.1896	hypothetical protein	hypothetical protein
945154.peg.1922	hypothetical protein	hypothetical protein
945154.peg.195	hypothetical protein	hypothetical protein
945154.peg.1965	hypothetical protein	hypothetical protein
945154.peg.1977	hypothetical protein	protein containing a von Willebrand factor type A (vWA) domain
945154.peg.2	Integrase	Belongs to the 'phage' integrase family
945154.peg.2029	hypothetical protein	hypothetical protein
945154.peg.2048	hypothetical protein	META domain
945154.peg.2073	FIG00545466: hypothetical protein	hypothetical protein
945154.peg.2074	hypothetical protein	hypothetical protein
945154.peg.2082	hypothetical protein	hypothetical protein
945154.peg.2117	Long-chain-fatty-acid--CoA ligase (EC 6.2.1.3)	hypothetical protein
945154.peg.2118	Long-chain-fatty-acid--CoA ligase (EC 6.2.1.3)	hypothetical protein
945154.peg.2119	Long-chain-fatty-acid--CoA ligase (EC 6.2.1.3)	Long-chain acyl-CoA synthetases (AMP-forming)
945154.peg.2147	hypothetical protein	hypothetical protein
945154.peg.2148	hypothetical protein	hypothetical protein
945154.peg.2156	hypothetical protein	Phage integrase family
945154.peg.2167	hypothetical protein	hypothetical protein
945154.peg.2176	hypothetical protein	hypothetical protein
945154.peg.22	hypothetical protein	hypothetical protein
945154.peg.225	hypothetical protein	ThiJ PfpI family protein
945154.peg.226	Transposase	hypothetical protein
945154.peg.228	hypothetical protein	peptidoglycan receptor activity
945154.peg.229	Arsenate-mycothiol transferase (EC 2.8.4.2)	phosphotyrosine protein phosphatase family
945154.peg.281	hypothetical protein	hypothetical protein
945154.peg.282	RNA polymerase sigma factor RpoD	Sigma factor
945154.peg.297	Chromosome (plasmid) partitioning protein ParA	hypothetical protein
945154.peg.298	Chromosome (plasmid) partitioning protein ParA	COG1192 ATPases involved in chromosome partitioning
945154.peg.300	hypothetical protein	hypothetical protein
945154.peg.302	Mobile element protein	DNA replication protein
945154.peg.305	hypothetical protein	hypothetical protein
945154.peg.306	hypothetical protein	hypothetical protein
945154.peg.307	hypothetical protein	hypothetical protein
945154.peg.308	hypothetical protein	hypothetical protein
945154.peg.309	FIG045374: Type II restriction enzyme, methylase subunit YeeA	Type II restriction enzyme, methylase subunits
945154.peg.319	FIG053954: Probable conserved membrane protein	LemA family
945154.peg.365	hypothetical protein	hypothetical protein
945154.peg.378	hypothetical protein	hypothetical protein
945154.peg.379	hypothetical protein	hypothetical protein
945154.peg.404	hypothetical protein	HNH endonuclease domain protein
945154.peg.452	hypothetical protein	hypothetical protein
945154.peg.46	hypothetical protein	hypothetical protein
945154.peg.495	3-hydroxybutyryl-CoA dehydrogenase (EC 1.1.1.157); 3-hydroxyacyl-CoA dehydrogenase (EC 1.1.1.35)	3-hydroxyacyl-CoA dehydrogenase, C-terminal domain
945154.peg.531	hypothetical protein	hypothetical protein
945154.peg.534	hypothetical protein	hypothetical protein
945154.peg.535	hypothetical protein	hypothetical protein
945154.peg.539	hypothetical protein	hypothetical protein
945154.peg.546	Uncharacterized conserved protein	DUF218 domain
945154.peg.556	hypothetical protein	HNH endonuclease domain protein
945154.peg.560	hypothetical protein	hypothetical protein
945154.peg.563	hypothetical protein	hypothetical protein
945154.peg.566	Osmosensitive K+ channel histidine kinase KdpD	Osmosensitive K+ channel His kinase sensor domain
945154.peg.567	Potassium-transporting ATPase C chain (EC 3.6.3.12) (TC 3.A.3.7.1)	high-affinity ATP-driven potassium transport (or Kdp) system
945154.peg.569	Potassium-transporting ATPase A chain (EC 3.6.3.12) (TC 3.A.3.7.1)	high-affinity ATP-driven potassium transport (or Kdp) system
945154.peg.579	hypothetical protein	hypothetical protein
945154.peg.600	putative secreted protein	response to pH
945154.peg.603	hypothetical protein	Scramblase
945154.peg.606	Phenazine biosynthesis protein PhzF like	Phenazine biosynthesis protein PhzF
945154.peg.690	Transcription termination factor Rho	transcription termination Rho
945154.peg.721	hypothetical protein	hypothetical protein
945154.peg.722	hypothetical protein	hypothetical protein
945154.peg.726	Chromosome segregation ATPase	hypothetical protein
945154.peg.770	Putative secreted protein	Domain of unknown function (DUF4185)
945154.peg.781	hypothetical protein	hypothetical protein
945154.peg.782	hypothetical protein	hypothetical protein
945154.peg.783	hypothetical protein	hypothetical protein
945154.peg.801	hypothetical protein	hypothetical protein
945154.peg.807	Multicopper oxidase	hypothetical protein
945154.peg.810	hypothetical protein	Membrane proteins related to metalloendopeptidases
945154.peg.811	hypothetical protein	nitric oxide dioxygenase (NOD), central role in the inducible response to nitrosative stress
945154.peg.818	Fructose-bisphosphate aldolase class I (EC 4.1.2.13)	Aldolase
945154.peg.826	Multicopper oxidase	Tat pathway signal sequence domain protein
945154.peg.827	Multicopper oxidase	Tat pathway signal sequence domain protein
945154.peg.828	hypothetical protein	hypothetical protein
945154.peg.830	hypothetical protein	hypothetical protein
945154.peg.831	putative phosphatase	Pfam PF00149
945154.peg.832	hypothetical protein	hypothetical protein
945154.peg.840	hypothetical protein	hypothetical protein
945154.peg.857	FIG00545488: hypothetical protein	hypothetical protein
945154.peg.858	hypothetical protein	HNH endonuclease domain protein
945154.peg.859	hypothetical protein	hypothetical protein
945154.peg.86	hypothetical protein	Toxic component of a toxin-antitoxin (TA) module. An RNase
945154.peg.868	hypothetical protein	hypothetical protein
945154.peg.882	putative secreted protein	LppP/LprE lipoprotein
945154.peg.884	hypothetical protein	LppP/LprE lipoprotein
945154.peg.89	hypothetical protein	Membrane
945154.peg.892	Fumarate/succinate/L-aspartate dehydrogenases	FAD binding domain
945154.peg.915	hypothetical protein	HNH endonuclease domain protein
945154.peg.936	Mobile element protein	Transposase and inactivated derivatives
945154.peg.943	putative anion permease	COG1055 Na H antiporter NhaD and related arsenite permeases
945154.peg.969	hypothetical protein	Fic/DOC family
945154.peg.970	hypothetical protein	hypothetical protein
945154.peg.992	UPF0033 protein YeeD	Belongs to the sulfur carrier protein TusA family

## Sheet: B
Table S4B: C. vikingii P3-F1-specific genes and their predicted functions
Locus tag	Annotation RAST	Annotation eggNOG-Mapper
945153.peg.1004	hypothetical protein	hypothetical protein
945153.peg.1028	hypothetical protein	hypothetical protein
945153.peg.1030	hypothetical protein	Glycosyltransferase family 87
945153.peg.1038	hypothetical protein	ABC-type Fe3 -hydroxamate transport system, periplasmic component
945153.peg.1040	hypothetical protein	Non-ribosomal peptide synthetase modules and related proteins
945153.peg.1042	hypothetical protein	Non-ribosomal peptide synthetase modules and related proteins
945153.peg.1043	L-lysine 6-monooxygenase MbtG (EC 1.14.13.59) [mycobactin] siderophore @ L-lysine 6-monooxygenase (EC 1.14.13.59) in siderophore biosynthesis gene cluster	L-lysine 6-monooxygenase (NADPH-requiring)
945153.peg.1044	hypothetical protein	Acetyltransferases including N-acetylases of ribosomal proteins
945153.peg.1049	Isochorismatase (EC 3.3.2.1) of siderophore biosynthesis	23-dihydroxybenzoate-AMP ligase
945153.peg.1050	hypothetical protein	Phosphopantetheine attachment site
945153.peg.1051	Integrase, catalytic region	Transposase and inactivated derivatives IS30 family
945153.peg.1054	Mobile element protein	Transposase and inactivated derivatives
945153.peg.1056	Mobile element protein	Transposase and inactivated derivatives IS30 family
945153.peg.1073	hypothetical protein	hypothetical protein
945153.peg.1080	hypothetical protein	Putative stress-induced transcription regulator
945153.peg.1081	CBS-domain-containing membrane protein	HPP family
945153.peg.1090	Uncharacterized membrane protein SCO3852	hypothetical protein
945153.peg.1107	hypothetical protein	hypothetical protein
945153.peg.1115	hypothetical protein	hypothetical protein
945153.peg.115	hypothetical protein	hypothetical protein
945153.peg.1151	hypothetical protein	hypothetical protein
945153.peg.1176	hypothetical protein	hypothetical protein
945153.peg.1181	hypothetical protein	hypothetical protein
945153.peg.1186	hypothetical protein	hypothetical protein
945153.peg.1187	hypothetical protein	hypothetical protein
945153.peg.1188	hypothetical protein	hypothetical protein
945153.peg.119	hypothetical protein	hypothetical protein
945153.peg.1192	hypothetical protein	YhgE Pip domain protein
945153.peg.120	hypothetical protein	hypothetical protein
945153.peg.1215	hypothetical protein	hypothetical protein
945153.peg.122	hypothetical protein	hypothetical protein
945153.peg.1247	hypothetical protein	hypothetical protein
945153.peg.1248	hypothetical protein	hypothetical protein
945153.peg.1250	hypothetical protein	hypothetical protein
945153.peg.1251	hypothetical protein	hypothetical protein
945153.peg.1301	hypothetical protein	hypothetical protein
945153.peg.1335	Prolyl endopeptidase (EC 3.4.21.26)	Serine proteases of the peptidase family S9A
945153.peg.1336	Prolyl endopeptidase (EC 3.4.21.26)	Serine proteases of the peptidase family S9A
945153.peg.1369	hypothetical protein	NADH flavin oxidoreductase NADH oxidase
945153.peg.1401	hypothetical protein	Antitoxin component of a toxin-antitoxin (TA) module
945153.peg.1402	hypothetical protein	PIN domain
945153.peg.1416	hypothetical protein	Psort location Cytoplasmic, score
945153.peg.142	hypothetical protein	hypothetical protein
945153.peg.1428	FIG00547886: hypothetical protein	hypothetical protein
945153.peg.1451	hypothetical protein	hypothetical protein
945153.peg.1465	putative transcriptional regulator (TetR family)	Transcriptional regulator
945153.peg.1471	Desferrioxamine E biosynthesis protein DesD @ Siderophore synthetase superfamily, group C @ Siderophore synthetase component, ligase	IucA / IucC family
945153.peg.1474	hypothetical protein	hypothetical protein
945153.peg.148	hypothetical protein	hypothetical protein
945153.peg.1498	hypothetical protein	hypothetical protein
945153.peg.1531	hypothetical protein	hypothetical protein
945153.peg.1532	hypothetical protein	hypothetical protein
945153.peg.1534	hypothetical protein	hypothetical protein
945153.peg.1535	hypothetical protein	membrane
945153.peg.1542	No significant database matches	Psort location Cytoplasmic, score
945153.peg.1546	hypothetical protein	hypothetical protein
945153.peg.1555	predicted transcriptional regulator	Helix-turn-helix XRE-family like proteins
945153.peg.1567	hypothetical protein	hypothetical protein
945153.peg.1571	hypothetical protein	Domain of unknown function (DUF4282)
945153.peg.1572	hypothetical protein	hypothetical protein
945153.peg.1579	hypothetical protein	hypothetical protein
945153.peg.1583	hypothetical protein	Helix-turn-helix
945153.peg.1584	Protein hipA	Pfam:HipA_N
945153.peg.1585	putative helicase	Type III restriction enzyme, res subunit
945153.peg.1587	COG0553: Superfamily II DNA/RNA helicases, SNF2 family	SNF2 family N-terminal domain
945153.peg.1588	hypothetical protein	hypothetical protein
945153.peg.1589	hypothetical protein	hypothetical protein
945153.peg.1597	Transcriptional regulator, LysR family	LysR substrate binding domain
945153.peg.1598	hypothetical protein	Tellurite resistance protein and related permeases
945153.peg.1612	hypothetical protein	hypothetical protein
945153.peg.1622	hypothetical protein	hypothetical protein
945153.peg.1632	hypothetical protein	hypothetical protein
945153.peg.1651	hypothetical protein	PhoD-like phosphatase
945153.peg.1664	hypothetical protein	hypothetical protein
945153.peg.1715	Glycerol uptake facilitator protein	Belongs to the MIP aquaporin (TC 1.A.8) family
945153.peg.1719	Pantoate--beta-alanine ligase (EC 6.3.2.1)	Pantoate-beta-alanine ligase
945153.peg.1728	hypothetical protein	hypothetical protein
945153.peg.1729	hypothetical protein	hypothetical protein
945153.peg.1730	hypothetical protein	Serine aminopeptidase, S33
945153.peg.1731	Mobile element protein	Transposase and inactivated derivatives
945153.peg.1733	hypothetical protein	Domain of unknown function (DUF4192)
945153.peg.1758	putative anion permease	COG1055 Na H antiporter NhaD and related arsenite permeases
945153.peg.1761	two-component system, response regulator	Response regulator
945153.peg.1762	Sensor protein basS/pmrB (EC 2.7.3.-)	hypothetical protein
945153.peg.1768	hypothetical protein	hypothetical protein
945153.peg.1781	hypothetical protein	HNH endonuclease domain protein
945153.peg.1782	hypothetical protein	HNH endonuclease domain protein
945153.peg.1791	hypothetical protein	hypothetical protein
945153.peg.1807	hypothetical protein	hypothetical protein
945153.peg.1808	hypothetical protein	LppP/LprE lipoprotein
945153.peg.1823	hypothetical protein	hypothetical protein
945153.peg.1831	hypothetical protein	DNA integration
945153.peg.1832	hypothetical protein	hypothetical protein
945153.peg.1833	hypothetical protein	hypothetical protein
945153.peg.1837	hypothetical protein	hypothetical protein
945153.peg.1838	hypothetical protein	hypothetical protein
945153.peg.1840	hypothetical protein	hypothetical protein
945153.peg.1841	FIG006036: phage encoded DNA polymerase I (EC 2.7.7.7)	DNA polymerase I - 3'-5' exonuclease and polymerase domains
945153.peg.1842	hypothetical protein	hypothetical protein
945153.peg.1843	hypothetical protein	hypothetical protein
945153.peg.1844	hypothetical protein	hypothetical protein
945153.peg.1845	hypothetical protein	hypothetical protein
945153.peg.186	Threonine dehydrogenase and related Zn-dependent dehydrogenases	hypothetical protein
945153.peg.1864	hypothetical protein	hypothetical protein
945153.peg.187	Threonine dehydrogenase and related Zn-dependent dehydrogenases	COG1063 Threonine dehydrogenase and related Zn-dependent dehydrogenases
945153.peg.1877	Macrolide export ATP-binding/permease protein MacB (EC 3.6.3.-)	ABC transporter, ATP-binding protein
945153.peg.1878	hypothetical protein	HNH endonuclease
945153.peg.188	Threonine dehydrogenase and related Zn-dependent dehydrogenases	COG1063 Threonine dehydrogenase and related Zn-dependent dehydrogenases
945153.peg.1883	hypothetical protein	hypothetical protein
945153.peg.1886	hypothetical protein	hypothetical protein
945153.peg.1889	hypothetical protein	hypothetical protein
945153.peg.1897	hypothetical protein	hypothetical protein
945153.peg.19	Transcription termination factor Rho	transcription termination favtor Rho
945153.peg.1902	hypothetical protein	hypothetical protein
945153.peg.1942	hypothetical protein	hypothetical protein
945153.peg.1953	phage-related regulatory protein cII	AAA domain
945153.peg.1954	hypothetical protein	nuclease
945153.peg.1968	FIG00543943: hypothetical protein	PspC domain protein
945153.peg.1974	hypothetical protein	DNA replication initiation
945153.peg.1976	hypothetical protein	hypothetical protein
945153.peg.1977	Efflux ABC transporter, ATP-binding protein	COG1131 ABC-type multidrug transport system, ATPase component
945153.peg.1978	Transcriptional regulator, AcrR family	Bacterial regulatory proteins, tetR family
945153.peg.1981	hypothetical protein	hypothetical protein
945153.peg.1982	hypothetical protein	hypothetical protein
945153.peg.1983	hypothetical protein	Alpha/beta hydrolase family
945153.peg.1984	hypothetical protein	hypothetical protein
945153.peg.1985	hypothetical protein	Endonuclease/Exonuclease/phosphatase family
945153.peg.271	hypothetical protein	hypothetical protein
945153.peg.3	hypothetical protein	hypothetical protein
945153.peg.300	hypothetical protein	hypothetical protein
945153.peg.301	hypothetical protein	hypothetical protein
945153.peg.302	hypothetical protein	hypothetical protein
945153.peg.353	hypothetical protein	LemA family
945153.peg.36	hypothetical protein	hypothetical protein
945153.peg.374	RNA polymerase sigma factor RpoD	Sigma factor
945153.peg.390	hypothetical protein	hypothetical protein
945153.peg.391	hypothetical protein	hypothetical protein
945153.peg.395	hypothetical protein	hypothetical protein
945153.peg.4	hypothetical protein	Domain of unknown function (DUF4263)
945153.peg.455	hypothetical protein	hypothetical protein
945153.peg.456	hypothetical protein	hypothetical protein
945153.peg.47	hypothetical protein	hypothetical protein
945153.peg.491	putative 3-alpha-hydroxysteroid dehydrogenase	Enoyl-(Acyl carrier protein) reductase
945153.peg.492	SSU ribosomal protein S16p	Belongs to the bacterial ribosomal protein bS16 family
945153.peg.495	Nitrogen regulatory protein P-II	nitrogen regulatory protein P-II
945153.peg.547	hypothetical protein	hypothetical protein
945153.peg.610	hypothetical protein	hypothetical protein
945153.peg.618	hypothetical protein	hypothetical protein
945153.peg.636	hypothetical protein	hypothetical protein
945153.peg.637	hypothetical protein	hypothetical protein
945153.peg.695	SSU ribosomal protein S20p	Binds directly to 16S ribosomal RNA
945153.peg.706	hypothetical protein	hypothetical protein
945153.peg.719	hypothetical protein	hypothetical protein
945153.peg.722	hypothetical protein	hypothetical protein
945153.peg.731	hypothetical protein	hypothetical protein
945153.peg.737	hypothetical protein	hypothetical protein
945153.peg.741	hypothetical protein	hypothetical protein
945153.peg.76	Phage tail fiber (ACLAME 835)	hypothetical protein
945153.peg.778	hypothetical protein	hypothetical protein
945153.peg.815	ABC transporter, fused permease protein	hypothetical protein
945153.peg.818	ABC transporter, fused permease protein	hypothetical protein
945153.peg.819	ABC transporter, fused permease protein	hypothetical protein
945153.peg.837	hypothetical protein	hypothetical protein
945153.peg.88	hypothetical protein	ATPases associated with a variety of cellular activities
945153.peg.89	hypothetical protein	ABC-type multidrug transport system, ATPase and permease components
945153.peg.90	Oleate hydratase (EC 4.2.1.53)	MCRA family
945153.peg.912	hypothetical protein	hypothetical protein
945153.peg.94	hypothetical protein	hypothetical protein
945153.peg.95	hypothetical protein	Scramblase
945153.peg.953	hypothetical protein	hypothetical protein
945153.peg.961	hypothetical protein	hypothetical protein
945153.peg.964	hypothetical protein	hypothetical protein
945153.peg.966	hypothetical protein	hypothetical protein
945153.peg.992	Efflux ABC transporter, permease/ATP-binding protein SCO2464	ABC-type multidrug transport system, ATPase and permease components
945153.peg.997	hypothetical protein	HNH endonuclease domain protein
