# Supplementary material for: Species- and strain-level diversity of Corynebacteria isolated from human facial skin
Source: BMC Microbiol. 2023 Nov 28;23:366. doi: 10.1186/s12866-023-03129-9 (PMC10683109; doi:10.1186/s12866-023-03129-9)
Supplement: Supplementary file 9 — Supplementary Material 9 [file 12866_2023_3129_MOESM9_ESM.xlsx]

## Sheet: sheet1
Supplementary table S5: Antibiotic resistance genes identified in the 15 corynebacterial genomes sequenced in this study
(CARD (Comprehensive Antibiotic Resistance Database;https://card.mcmaster.ca/) was searched to identify antibiotic resistance determinants (ARD))
species	strain	ARD	function
"C. vikingii”	P3-F1	ErmX	Erm 23S ribosomal RNA methyltransferase
“C. borealis”	P4-C1	n.d
“C. borealis”	P8-C1	n.d
“C. borealis”	P4-F2	ErmX	Erm 23S ribosomal RNA methyltransferase
C. sanguinis	P1-F1	n.d
C. sanguinis	P15-C2	n.d
C. tuberculostearicum	P5-F2	n.d
C. ureicelerivorans	P4-C2	Corynebacterium striatum tetA	major facilitator superfamily (MFS) antibiotic efflux pump
C. ureicelerivorans	P14-F4	ErmX	Erm 23S ribosomal RNA methyltransferase
C. bovis	P12-C2	n.d
C. kefirresidentii	P5-C4	n.d
C. kefirresidentii	P7-F1	n.d
C. kefirresidentii	P7-C1	n.d
C. kroppenstedtii	P1-C1	n.d
C. pseudokroppenstedtii	P15-C1	ErmX	Erm 23S ribosomal RNA methyltransferase
	P15-C1	APH(3')-Ia	Aminoglycoside 3'-phosphotransferase
	P15-C1	APH(6)-Id	Aminoglycoside phosphotransferase
	P15-C1	APH(3'')-Ib	Aminoglycoside 3'-phosphotransferase
	P15-C1	Cmx family	Chloramphenicol resistance, MFS efflux pump
